# Supplementary material for: catena-Poly[[[N,N′-bis­(3-methoxy­benzyl­idene)ethyl­enediamine]copper(I)]-μ-thio­cyanato-κ2 N:S]
Source: Acta Crystallogr Sect E Struct Rep Online. 2008 Dec 13;65(Pt 1):m70. doi: 10.1107/S1600536808041925 (PMC2967908; doi:10.1107/S1600536808041925)
Supplement: Supplementary file 1 [file e-65-00m70-sup1.cif]

##############################################################################
###                                                                        ###
###        Electronic paper (Acta Crystallographica Section E)             ###
###                                                                        ###
##############################################################################
#                                                                            #
# This CIF contains the data in a paper accepted for publication in Acta     #
# Crystallographica Section E. It conforms to the requirements of Notes      #
# for Authors for Section E, and has been peer reviewed under the auspices   #
# of the IUCr Commission on Journals.                                        #
#                                                                            #
# Full details of the Crystallographic Information File format               #
# are given in the paper "The Crystallographic Information File (CIF):       #
# a New Standard Archive File for Crystallography" by S. R. Hall, F. H.      #
# Allen and I. D. Brown [Acta Cryst. (1991), A47, 655-685].                  #
#                                                                            #
# The current version of the core CIF dictionary is obtainable from          #
# ftp://ftp.iucr.org/pub/cif_core.dic. The current version number is 2.4.    #
#                                                                            #
# Software is freely available for graphical display of the structure(s) in  #
# this CIF.  For information consult the CIF home page http://www.iucr.org/  #
# cif/home.html                                                              #
#                                                                            #
# This file may be used for bona fide research purposes within the           #
# scientific community so long as proper attribution is given to the journal # 
# article from which it was obtained.                                        #
#                                                                            #
##############################################################################
                                             
data_global
_audit_creation_method     'by CrystalStructure 3.7'
_journal_date_recd_electronic     2008-12-07
_journal_date_accepted     2008-12-10
_journal_name_full     'Acta Crystallographica, Section E'
_journal_year     2009
_journal_volume     65
_journal_issue      1
_journal_page_first     m70
_journal_page_last     m70
_journal_paper_category     QM
_journal_coeditor_code     LH2744
_publ_contact_author_name     ' Prof. Hiroyuki Ishida'
_publ_contact_author_address
;
Department of Chemistry
Faculty of Science
Okayama University
Okayama 700-8530
Japan
;
_publ_contact_author_email     ' ishidah@cc.okayama-u.ac.jp '
_publ_contact_author_fax     ' 81-86-251-7832'
_publ_contact_author_phone     ' 81-86-251-7832'
_publ_section_title
;\
<i>catena</i>-Poly[[[<i>N</i>,<i>N</i>'-bis(3-methoxybenzylidene)\
ethylenediamine]copper(I)]-\m-thiocyanato-\k^2^<i>N</i>:<i>S</i>]
;
loop_
    _publ_author_name
    _publ_author_footnote
    _publ_author_address
    'Khalaji, Aliakbar Dehno'
;
Additional correspondence author, e-mail: alidkhalaji@yahoo.com.
;
;
Department of Science
Gorgan University of Agricultural Sciences and Natural Resources
Gorgan 49189-43464
Iran
;
    'Hadadzadeh, Hassan' .
;
Department of Science
Gorgan University of Agricultural Sciences and Natural Resources
Gorgan 49189-43464
Iran
;
    'Gotoh, Kazuma' .
;
Department of Chemistry
Faculty of Science
Okayama University
Okayama 700-8530
Japan
;
    'Ishida, Hiroyuki' .
;
Department of Chemistry
Faculty of Science
Okayama University
Okayama 700-8530
Japan
;
data_I
_chemical_name_systematic
;
<i>catena</i>-Poly[[[<i>N</i>,<i>N</i>'-bis(3-
methoxybenzylidene)ethylenediamine]copper(I)]-
\m-thiocyanato-\k^2^<i>N</i>:<i>S</i>]
;
_chemical_formula_moiety     'C19 H20 Cu N3 O2 S '
_chemical_formula_sum     'C19 H20 Cu N3 O2 S '
_chemical_formula_iupac     '[Cu (N C S) (C18 H20 N2 O2)]'
_chemical_formula_weight     417.99
_chemical_melting_point     ?
_symmetry_cell_setting     monoclinic
_symmetry_space_group_name_H-M     'P 21/n'
_symmetry_space_group_name_Hall     '-P 2yn'
loop_
    _symmetry_equiv_pos_site_id
    _symmetry_equiv_pos_as_xyz
    1 '+X,+Y,+Z'
    2 '1/2-X,1/2+Y,1/2-Z'
    3 '-X,-Y,-Z'
    4 '1/2+X,1/2-Y,1/2+Z'
_cell_length_a     8.1316(3)
_cell_length_b     23.5113(9)
_cell_length_c     10.1597(4)
_cell_angle_alpha     90.0000
_cell_angle_beta     107.1245(15)
_cell_angle_gamma     90.0000
_cell_volume     1856.27(11)
_cell_formula_units_Z     4
_cell_measurement_reflns_used     22727
_cell_measurement_theta_min     3.1
_cell_measurement_theta_max     30.0
_cell_measurement_temperature     193.0(10)
_exptl_crystal_description     'platelet'
_exptl_crystal_colour     'yellow'
_exptl_crystal_size_max     0.31
_exptl_crystal_size_mid     0.17
_exptl_crystal_size_min     0.02
_exptl_crystal_density_diffrn     1.496
_exptl_crystal_density_meas     ?
_exptl_crystal_density_method     'not measured'
_exptl_crystal_F_000     864.00
_exptl_absorpt_coefficient_mu     1.307
_exptl_absorpt_correction_type     numerical
_exptl_absorpt_process_details
;
(<i>ABSCOR</i>; Higashi, 1995)
;
_exptl_absorpt_correction_T_min     0.771
_exptl_absorpt_correction_T_max     0.974
_diffrn_radiation_type     'Mo K\a'
_diffrn_radiation_wavelength     0.71075
_diffrn_measurement_device_type     'Rigaku R-AXIS RAPID'
_diffrn_measurement_method     \w
_diffrn_detector_area_resol_mean     10.00
_diffrn_reflns_number     28362
_diffrn_reflns_av_R_equivalents     0.031
_diffrn_reflns_theta_min     3.14
_diffrn_reflns_theta_max     29.986
_diffrn_reflns_theta_full     29.986
_diffrn_measured_fraction_theta_max     0.997
_diffrn_measured_fraction_theta_full     0.997
_diffrn_reflns_limit_h_min     -10
_diffrn_reflns_limit_h_max     11
_diffrn_reflns_limit_k_min     -32
_diffrn_reflns_limit_k_max     32
_diffrn_reflns_limit_l_min     -14
_diffrn_reflns_limit_l_max     12
_refine_special_details
;
Refinement of <i>F</i>^2^ against ALL reflections. The weighted <i>R</i>-factor
<i>wR</i> and goodness of fit <i>S</i> are based on <i>F</i>^2^, conventional
<i>R</i>-factors <i>R</i> are based on <i>F</i>, with <i>F</i> set to zero for
negative <i>F</i>^2^. The threshold expression of <i>F</i>^2^ >
\s(<i>F</i>^2^) is used only for calculating <i>R</i>-factors(gt) <i>etc</i>.
and is not relevant to the choice of reflections for refinement.
<i>R</i>-factors based on <i>F</i>^2^ are statistically about twice as large
as those based on <i>F</i>, and <i>R</i>- factors based on ALL data will be
even larger.
;
_reflns_number_total     5395
_reflns_number_gt     4614
_reflns_threshold_expression     I>2\s(I)
_refine_ls_structure_factor_coef     Fsqd
_refine_ls_matrix_type     full
_refine_ls_R_factor_all     0.0391
_refine_ls_R_factor_gt     0.0301
_refine_ls_wR_factor_gt     0.0722
_refine_ls_wR_factor_ref     0.0759
_refine_ls_goodness_of_fit_ref     1.045
_refine_ls_restrained_S_all     1.045
_refine_ls_number_reflns     5395
_refine_ls_number_parameters     235
_refine_ls_number_restraints     0
_refine_ls_hydrogen_treatment     constr
_refine_ls_weighting_scheme     calc
_refine_ls_weighting_details
         'calc w=1/[\s^2^(Fo^2^)+(0.0358P)^2^+0.7637P] where P=(Fo^2^+2Fc^2^)/3'
_atom_sites_solution_hydrogens     geom
_atom_sites_solution_primary     direct
_atom_sites_solution_secondary     difmap
_refine_ls_shift/su_max     0.001
_refine_ls_shift/su_mean     0.001
_refine_diff_density_max     0.513
_refine_diff_density_min     -0.234
_refine_ls_extinction_method     none
_refine_ls_extinction_coef     ?
loop_
    _atom_type_symbol
    _atom_type_description
    _atom_type_scat_dispersion_real
    _atom_type_scat_dispersion_imag
    _atom_type_scat_source
    'C' 'C' 0.0033 0.0016
                         'International Tables Vol C Tables 4.2.6.8 and 6.1.1.4'
    'H' 'H' 0.0000 0.0000
                         'International Tables Vol C Tables 4.2.6.8 and 6.1.1.4'
    'O' 'O' 0.0106 0.0060
                         'International Tables Vol C Tables 4.2.6.8 and 6.1.1.4'
    'N' 'N' 0.0061 0.0033
                         'International Tables Vol C Tables 4.2.6.8 and 6.1.1.4'
    'S' 'S' 0.1246 0.1234
                         'International Tables Vol C Tables 4.2.6.8 and 6.1.1.4'
    'Cu' 'Cu' 0.3201 1.2651
                         'International Tables Vol C Tables 4.2.6.8 and 6.1.1.4'
_computing_data_collection     'PROCESS-AUTO (Rigaku/MSC, 2004)'
_computing_cell_refinement     'PROCESS-AUTO (Rigaku/MSC, 2004)'
_computing_data_reduction     'CrystalStructure (Rigaku/MSC, 2004)'
_computing_structure_solution     'SHELXS97 (Sheldrick, 2008)'
_computing_structure_refinement     'SHELXL97 (Sheldrick, 2008)'
_computing_molecular_graphics     'ORTEP-3 (Farrugia, 1997)'
_computing_publication_material
                   'CrystalStructure (Rigaku/MSC, 2004) and PLATON (Spek, 2003)'
loop_
    _atom_site_type_symbol
    _atom_site_label
    _atom_site_fract_x
    _atom_site_fract_y
    _atom_site_fract_z
    _atom_site_U_iso_or_equiv
    _atom_site_adp_type
    _atom_site_calc_flag
    _atom_site_refinement_flags
    _atom_site_occupancy
    _atom_site_disorder_assembly
    _atom_site_disorder_group
    Cu Cu1 0.42300(2) 0.235166(8) 0.471370(18) 0.02525(6) Uani d . 1 . .
    S S1 0.16168(5) 0.188164(18) 0.41646(4) 0.03209(9) Uani d . 1 . .
    O O1 -0.06043(17) 0.34954(5) 0.56184(14) 0.0406(3) Uani d . 1 . .
    O O2 0.46009(18) 0.04893(6) 0.71225(15) 0.0472(3) Uani d . 1 . .
    N N1 0.01289(17) 0.24053(6) 0.16100(13) 0.0302(3) Uani d . 1 . .
    N N2 0.41448(15) 0.30353(5) 0.33778(12) 0.0248(2) Uani d . 1 . .
    N N3 0.61360(15) 0.20470(5) 0.38943(12) 0.0245(2) Uani d . 1 . .
    C C1 0.07436(18) 0.21886(6) 0.26548(15) 0.0255(3) Uani d . 1 . .
    C C2 0.3075(2) 0.38111(6) 0.44500(16) 0.0277(3) Uani d . 1 . .
    C C3 0.1706(2) 0.35321(6) 0.47169(16) 0.0281(3) Uani d . 1 . .
    H H3 0.1399 0.3160 0.4364 0.034 Uiso calc R 1 . .
    C C4 0.0781(2) 0.37944(6) 0.55001(15) 0.0294(3) Uani d . 1 . .
    C C5 0.1271(2) 0.43268(7) 0.60751(18) 0.0374(4) Uani d . 1 . .
    H H5 0.0657 0.4504 0.6626 0.045 Uiso calc R 1 . .
    C C6 0.2674(3) 0.45947(8) 0.5830(2) 0.0476(5) Uani d . 1 . .
    H H6 0.3037 0.4954 0.6240 0.057 Uiso calc R 1 . .
    C C7 0.3549(2) 0.43480(7) 0.5002(2) 0.0411(4) Uani d . 1 . .
    H H7 0.4472 0.4545 0.4809 0.049 Uiso calc R 1 . .
    C C8 -0.1738(2) 0.37722(8) 0.6249(2) 0.0428(4) Uani d . 1 . .
    H H8A -0.1147 0.3833 0.7228 0.064 Uiso calc R 1 . .
    H H8B -0.2757 0.3534 0.6151 0.064 Uiso calc R 1 . .
    H H8C -0.2091 0.4140 0.5800 0.064 Uiso calc R 1 . .
    C C9 0.39553(19) 0.35649(6) 0.35092(16) 0.0283(3) Uani d . 1 . .
    H H9 0.4406 0.3817 0.2971 0.034 Uiso calc R 1 . .
    C C10 0.4946(2) 0.28431(7) 0.23429(15) 0.0289(3) Uani d . 1 . .
    H H10A 0.5255 0.3175 0.1866 0.035 Uiso calc R 1 . .
    H H10B 0.4127 0.2604 0.1649 0.035 Uiso calc R 1 . .
    C C11 0.6547(2) 0.25029(7) 0.30428(17) 0.0299(3) Uani d . 1 . .
    H H11A 0.7020 0.2334 0.2338 0.036 Uiso calc R 1 . .
    H H11B 0.7432 0.2758 0.3631 0.036 Uiso calc R 1 . .
    C C12 0.70674(18) 0.16036(6) 0.40348(16) 0.0277(3) Uani d . 1 . .
    H H12 0.7894 0.1591 0.3541 0.033 Uiso calc R 1 . .
    C C13 0.6977(2) 0.11098(6) 0.48926(16) 0.0291(3) Uani d . 1 . .
    C C14 0.8217(3) 0.06895(8) 0.5020(2) 0.0423(4) Uani d . 1 . .
    H H14 0.9060 0.0724 0.4547 0.051 Uiso calc R 1 . .
    C C15 0.8215(3) 0.02186(8) 0.5846(2) 0.0531(5) Uani d . 1 . .
    H H15 0.9069 -0.0067 0.5942 0.064 Uiso calc R 1 . .
    C C16 0.6993(3) 0.01612(7) 0.6521(2) 0.0471(5) Uani d . 1 . .
    H H16 0.6997 -0.0165 0.7075 0.056 Uiso calc R 1 . .
    C C17 0.5745(2) 0.05804(7) 0.63967(18) 0.0359(3) Uani d . 1 . .
    C C18 0.5742(2) 0.10550(7) 0.55896(17) 0.0307(3) Uani d . 1 . .
    H H18 0.4900 0.1343 0.5511 0.037 Uiso calc R 1 . .
    C C19 0.3301(3) 0.09082(10) 0.7005(2) 0.0532(5) Uani d . 1 . .
    H H19A 0.3841 0.1279 0.7280 0.080 Uiso calc R 1 . .
    H H19B 0.2599 0.0807 0.7606 0.080 Uiso calc R 1 . .
    H H19C 0.2569 0.0927 0.6048 0.080 Uiso calc R 1 . .
loop_
    _atom_site_aniso_label
    _atom_site_aniso_U_11
    _atom_site_aniso_U_22
    _atom_site_aniso_U_33
    _atom_site_aniso_U_12
    _atom_site_aniso_U_13
    _atom_site_aniso_U_23
    Cu1 0.02571(10) 0.02875(10) 0.02277(9) -0.00058(7) 0.00944(7) 0.00156(6)
    S1 0.02396(18) 0.0417(2) 0.02944(18) -0.00463(15) 0.00609(14) 0.01091(15)
    O1 0.0427(7) 0.0376(6) 0.0521(7) -0.0008(5) 0.0304(6) -0.0038(5)
    O2 0.0445(7) 0.0437(7) 0.0519(8) -0.0052(6) 0.0118(6) 0.0206(6)
    N1 0.0276(6) 0.0381(7) 0.0254(6) -0.0013(5) 0.0084(5) -0.0009(5)
    N2 0.0246(6) 0.0277(6) 0.0243(6) 0.0011(5) 0.0103(4) 0.0022(4)
    N3 0.0219(6) 0.0267(6) 0.0265(6) -0.0017(4) 0.0097(4) -0.0012(5)
    C1 0.0207(6) 0.0308(7) 0.0267(7) -0.0019(5) 0.0094(5) -0.0021(5)
    C2 0.0309(7) 0.0231(6) 0.0304(7) 0.0032(5) 0.0109(6) 0.0021(5)
    C3 0.0325(8) 0.0231(6) 0.0310(7) 0.0022(5) 0.0127(6) -0.0001(5)
    C4 0.0332(8) 0.0288(7) 0.0286(7) 0.0039(6) 0.0127(6) 0.0026(6)
    C5 0.0460(10) 0.0326(8) 0.0382(9) 0.0058(7) 0.0193(7) -0.0056(7)
    C6 0.0555(12) 0.0295(8) 0.0619(12) -0.0046(8) 0.0238(10) -0.0167(8)
    C7 0.0429(10) 0.0291(8) 0.0558(11) -0.0066(7) 0.0218(8) -0.0073(7)
    C8 0.0414(10) 0.0485(10) 0.0466(10) 0.0115(8) 0.0253(8) 0.0059(8)
    C9 0.0289(7) 0.0272(7) 0.0308(7) 0.0003(5) 0.0122(6) 0.0047(6)
    C10 0.0337(8) 0.0311(7) 0.0262(7) 0.0027(6) 0.0156(6) 0.0025(6)
    C11 0.0282(7) 0.0314(7) 0.0349(8) -0.0005(6) 0.0170(6) 0.0022(6)
    C12 0.0218(7) 0.0315(7) 0.0310(7) -0.0002(5) 0.0096(5) -0.0033(6)
    C13 0.0280(7) 0.0268(7) 0.0300(7) 0.0022(6) 0.0048(6) -0.0038(6)
    C14 0.0468(10) 0.0380(9) 0.0434(10) 0.0151(8) 0.0154(8) -0.0034(7)
    C15 0.0703(14) 0.0342(9) 0.0539(11) 0.0251(9) 0.0167(10) 0.0000(8)
    C16 0.0649(13) 0.0244(7) 0.0448(10) 0.0057(8) 0.0052(9) 0.0040(7)
    C17 0.0369(9) 0.0293(7) 0.0363(8) -0.0051(6) 0.0026(7) 0.0032(6)
    C18 0.0270(7) 0.0266(7) 0.0358(8) 0.0002(6) 0.0050(6) 0.0030(6)
    C19 0.0392(10) 0.0670(13) 0.0561(12) -0.0005(9) 0.0183(9) 0.0273(10)
_geom_special_details
;
All e.s.d.'s (except the e.s.d. in the dihedral angle between two l.s. planes)
are estimated using the full covariance matrix. The cell e.s.d.'s are taken
into account individually in the estimation of e.s.d.'s in distances, angles
and torsion angles; correlations between e.s.d.'s in cell parameters are only
used when they are defined by crystal symmetry. An approximate (isotropic)
treatment of cell e.s.d.'s is used for estimating e.s.d.'s involving l.s.
planes.
;
loop_
    _geom_bond_atom_site_label_1
    _geom_bond_atom_site_label_2
    _geom_bond_site_symmetry_1
    _geom_bond_site_symmetry_2
    _geom_bond_distance
    _geom_bond_publ_flag
    Cu1 S1 . . 2.3130(4) y
    Cu1 N1 . 4_555 1.9347(12) y
    Cu1 N2 . . 2.0917(12) y
    Cu1 N3 . . 2.0900(13) y
    S1 C1 . . 1.6542(14) ?
    O1 C4 . . 1.363(2) ?
    O1 C8 . . 1.425(2) ?
    O2 C17 . . 1.364(2) ?
    O2 C19 . . 1.424(2) ?
    N1 C1 . . 1.1505(18) ?
    N2 C9 . . 1.2665(18) ?
    N2 C10 . . 1.462(2) ?
    N3 C11 . . 1.476(2) ?
    N3 C12 . . 1.2717(18) ?
    C2 C3 . . 1.386(2) ?
    C2 C7 . . 1.389(2) ?
    C2 C9 . . 1.471(2) ?
    C3 C4 . . 1.390(2) ?
    C4 C5 . . 1.389(2) ?
    C5 C6 . . 1.388(3) ?
    C6 C7 . . 1.380(3) ?
    C10 C11 . . 1.515(2) ?
    C12 C13 . . 1.467(2) ?
    C13 C14 . . 1.390(2) ?
    C13 C18 . . 1.394(2) ?
    C14 C15 . . 1.389(2) ?
    C15 C16 . . 1.370(3) ?
    C16 C17 . . 1.394(2) ?
    C17 C18 . . 1.384(2) ?
    C3 H3 . . 0.950 no
    C5 H5 . . 0.950 no
    C6 H6 . . 0.950 no
    C7 H7 . . 0.950 no
    C8 H8A . . 0.980 no
    C8 H8B . . 0.980 no
    C8 H8C . . 0.980 no
    C9 H9 . . 0.950 no
    C10 H10A . . 0.990 no
    C10 H10B . . 0.990 no
    C11 H11A . . 0.990 no
    C11 H11B . . 0.990 no
    C12 H12 . . 0.950 no
    C14 H14 . . 0.950 no
    C15 H15 . . 0.950 no
    C16 H16 . . 0.950 no
    C18 H18 . . 0.950 no
    C19 H19A . . 0.980 no
    C19 H19B . . 0.980 no
    C19 H19C . . 0.980 no
loop_
    _geom_angle_atom_site_label_1
    _geom_angle_atom_site_label_2
    _geom_angle_atom_site_label_3
    _geom_angle_site_symmetry_1
    _geom_angle_site_symmetry_2
    _geom_angle_site_symmetry_3
    _geom_angle
    _geom_angle_publ_flag
    S1 Cu1 N1 . . 4_555 115.61(4) ?
    S1 Cu1 N2 . . . 110.98(3) ?
    S1 Cu1 N3 . . . 118.46(3) ?
    N1 Cu1 N2 4_555 . . 110.48(5) ?
    N1 Cu1 N3 4_555 . . 113.01(5) ?
    N2 Cu1 N3 . . . 83.78(4) ?
    Cu1 S1 C1 . . . 97.37(5) ?
    C4 O1 C8 . . . 117.71(13) ?
    C17 O2 C19 . . . 117.00(15) ?
    Cu1 N1 C1 4_454 . . 169.62(13) ?
    Cu1 N2 C9 . . . 131.98(11) ?
    Cu1 N2 C10 . . . 107.01(8) ?
    C9 N2 C10 . . . 118.26(14) ?
    Cu1 N3 C11 . . . 107.88(9) ?
    Cu1 N3 C12 . . . 136.32(11) ?
    C11 N3 C12 . . . 115.52(14) ?
    S1 C1 N1 . . . 179.41(15) ?
    C3 C2 C7 . . . 119.65(17) ?
    C3 C2 C9 . . . 120.89(13) ?
    C7 C2 C9 . . . 119.31(16) ?
    C2 C3 C4 . . . 120.22(13) ?
    O1 C4 C3 . . . 114.99(12) ?
    O1 C4 C5 . . . 124.75(16) ?
    C3 C4 C5 . . . 120.26(16) ?
    C4 C5 C6 . . . 118.86(18) ?
    C5 C6 C7 . . . 121.14(17) ?
    C2 C7 C6 . . . 119.77(18) ?
    N2 C9 C2 . . . 123.57(15) ?
    N2 C10 C11 . . . 109.21(12) ?
    N3 C11 C10 . . . 110.28(13) ?
    N3 C12 C13 . . . 125.68(15) ?
    C12 C13 C14 . . . 117.15(16) ?
    C12 C13 C18 . . . 123.00(14) ?
    C14 C13 C18 . . . 119.84(15) ?
    C13 C14 C15 . . . 119.6(2) ?
    C14 C15 C16 . . . 120.70(19) ?
    C15 C16 C17 . . . 120.06(17) ?
    O2 C17 C16 . . . 115.76(16) ?
    O2 C17 C18 . . . 124.37(15) ?
    C16 C17 C18 . . . 119.87(18) ?
    C13 C18 C17 . . . 119.96(15) ?
    C2 C3 H3 . . . 119.9 no
    C4 C3 H3 . . . 119.9 no
    C4 C5 H5 . . . 120.6 no
    C6 C5 H5 . . . 120.6 no
    C5 C6 H6 . . . 119.4 no
    C7 C6 H6 . . . 119.4 no
    C2 C7 H7 . . . 120.1 no
    C6 C7 H7 . . . 120.1 no
    O1 C8 H8A . . . 109.5 no
    O1 C8 H8B . . . 109.5 no
    O1 C8 H8C . . . 109.5 no
    H8A C8 H8B . . . 109.5 no
    H8A C8 H8C . . . 109.5 no
    H8B C8 H8C . . . 109.5 no
    N2 C9 H9 . . . 118.2 no
    C2 C9 H9 . . . 118.2 no
    N2 C10 H10A . . . 109.8 no
    N2 C10 H10B . . . 109.8 no
    C11 C10 H10A . . . 109.8 no
    C11 C10 H10B . . . 109.8 no
    H10A C10 H10B . . . 108.3 no
    N3 C11 H11A . . . 109.6 no
    N3 C11 H11B . . . 109.6 no
    C10 C11 H11A . . . 109.6 no
    C10 C11 H11B . . . 109.6 no
    H11A C11 H11B . . . 108.1 no
    N3 C12 H12 . . . 117.2 no
    C13 C12 H12 . . . 117.2 no
    C13 C14 H14 . . . 120.2 no
    C15 C14 H14 . . . 120.2 no
    C14 C15 H15 . . . 119.7 no
    C16 C15 H15 . . . 119.6 no
    C15 C16 H16 . . . 120.0 no
    C17 C16 H16 . . . 120.0 no
    C13 C18 H18 . . . 120.0 no
    C17 C18 H18 . . . 120.0 no
    O2 C19 H19A . . . 109.5 no
    O2 C19 H19B . . . 109.5 no
    O2 C19 H19C . . . 109.5 no
    H19A C19 H19B . . . 109.5 no
    H19A C19 H19C . . . 109.5 no
    H19B C19 H19C . . . 109.5 no
loop_
    _geom_torsion_atom_site_label_1
    _geom_torsion_atom_site_label_2
    _geom_torsion_atom_site_label_3
    _geom_torsion_atom_site_label_4
    _geom_torsion_site_symmetry_1
    _geom_torsion_site_symmetry_2
    _geom_torsion_site_symmetry_3
    _geom_torsion_site_symmetry_4
    _geom_torsion
    _geom_torsion_publ_flag
    S1 Cu1 N1 C1 . . 4_555 4_555 -141.8(7) ?
    N1 Cu1 S1 C1 4_555 . . . 138.73(7) ?
    S1 Cu1 N2 C9 . . . . 100.29(12) ?
    S1 Cu1 N2 C10 . . . . -99.44(8) ?
    N2 Cu1 S1 C1 . . . . 11.92(7) ?
    S1 Cu1 N3 C11 . . . . 119.32(7) ?
    S1 Cu1 N3 C12 . . . . -67.25(13) ?
    N3 Cu1 S1 C1 . . . . -82.44(6) ?
    N1 Cu1 N2 C9 4_555 . . . -29.30(14) ?
    N1 Cu1 N2 C10 4_555 . . . 130.97(8) ?
    N2 Cu1 N1 C1 . . 4_555 4_555 -14.7(7) ?
    N1 Cu1 N3 C11 4_555 . . . -100.84(9) ?
    N1 Cu1 N3 C12 4_555 . . . 72.59(14) ?
    N3 Cu1 N1 C1 . . 4_555 4_555 77.2(7) ?
    N2 Cu1 N3 C11 . . . . 8.80(8) ?
    N2 Cu1 N3 C12 . . . . -177.78(13) ?
    N3 Cu1 N2 C9 . . . . -141.57(13) ?
    N3 Cu1 N2 C10 . . . . 18.70(8) ?
    C8 O1 C4 C3 . . . . -171.75(13) ?
    C8 O1 C4 C5 . . . . 7.1(2) ?
    C19 O2 C17 C16 . . . . -179.45(15) ?
    C19 O2 C17 C18 . . . . 1.5(2) ?
    Cu1 N2 C9 C2 . . . . -25.4(2) ?
    Cu1 N2 C10 C11 . . . . -42.47(13) ?
    C9 N2 C10 C11 . . . . 120.98(14) ?
    C10 N2 C9 C2 . . . . 176.11(11) ?
    Cu1 N3 C11 C10 . . . . -34.46(13) ?
    Cu1 N3 C12 C13 . . . . 3.1(2) ?
    C11 N3 C12 C13 . . . . 176.20(12) ?
    C12 N3 C11 C10 . . . . 150.57(12) ?
    C3 C2 C7 C6 . . . . 1.2(2) ?
    C7 C2 C3 C4 . . . . 1.8(2) ?
    C3 C2 C9 N2 . . . . -33.1(2) ?
    C9 C2 C3 C4 . . . . -173.74(12) ?
    C7 C2 C9 N2 . . . . 151.34(14) ?
    C9 C2 C7 C6 . . . . 176.78(15) ?
    C2 C3 C4 O1 . . . . 175.86(12) ?
    C2 C3 C4 C5 . . . . -3.0(2) ?
    O1 C4 C5 C6 . . . . -177.52(14) ?
    C3 C4 C5 C6 . . . . 1.3(2) ?
    C4 C5 C6 C7 . . . . 1.7(2) ?
    C5 C6 C7 C2 . . . . -3.0(2) ?
    N2 C10 C11 N3 . . . . 52.70(16) ?
    N3 C12 C13 C14 . . . . -173.84(14) ?
    N3 C12 C13 C18 . . . . 4.8(2) ?
    C12 C13 C14 C15 . . . . 178.56(15) ?
    C12 C13 C18 C17 . . . . -179.16(13) ?
    C14 C13 C18 C17 . . . . -0.6(2) ?
    C18 C13 C14 C15 . . . . -0.1(2) ?
    C13 C14 C15 C16 . . . . 0.7(2) ?
    C14 C15 C16 C17 . . . . -0.7(2) ?
    C15 C16 C17 O2 . . . . -179.10(15) ?
    C15 C16 C17 C18 . . . .  0.0(2) ?
    O2 C17 C18 C13 . . . . 179.63(14) ?
    C16 C17 C18 C13 . . . . 0.6(2) ?
