# Supplementary material for: catena-Poly[[[N,N′-bis­(3-methoxy­benzyl­idene)ethyl­enediamine]copper(I)]-μ-thio­cyanato-κ2 N:S]
Source: Acta Crystallogr Sect E Struct Rep Online. 2008 Dec 13;65(Pt 1):m70. doi: 10.1107/S1600536808041925 (PMC2967908; doi:10.1107/S1600536808041925)
Supplement: Supplementary file 2 [file e-65-00m70-Isup2.hkl]

# 
# h,k,l, Fc-squared, Fo-squared, sigma(Fo-squared) and status flag 
# 
data_I
_shelx_title '  08110318' 
_shelx_refln_list_code          4 
_shelx_F_calc_maximum      183.98 
_exptl_crystal_F_000       864.00 
_reflns_d_resolution_high  0.7111 
 
loop_ 
 _symmetry_equiv_pos_as_xyz 
 'x, y, z' 
 '-x+1/2, y+1/2, -z+1/2' 
 '-x, -y, -z' 
 'x-1/2, -y-1/2, z-1/2' 
 
_cell_length_a     8.1316 
_cell_length_b    23.5113 
_cell_length_c    10.1597 
_cell_angle_alpha  90.000 
_cell_angle_beta  107.125 
_cell_angle_gamma  90.000 
 
_shelx_F_squared_multiplier     1.000 
 
loop_ 
 _refln_index_h 
 _refln_index_k 
 _refln_index_l 
 _refln_F_squared_calc 
 _refln_F_squared_meas 
 _refln_F_squared_sigma 
 _refln_observed_status 
   2   0   0     1082.42     1080.92      9.03 o 
   4   0   0     5703.90     6004.29     58.42 o 
   6   0   0      485.78      469.14      6.48 o 
   8   0   0     2447.38     2258.00     35.08 o 
   2   1   0      605.48      572.86      4.34 o 
   3   1   0      422.83      408.22      3.01 o 
   4   1   0    10403.70    10399.43     98.47 o 
   5   1   0      109.40      124.80      4.03 o 
   6   1   0      335.08      334.77      8.32 o 
   7   1   0      457.30      448.87      7.78 o 
   8   1   0     1141.82     1065.68     26.93 o 
   9   1   0        6.45       -1.13      7.10 o 
  10   1   0      182.30      216.27     22.44 o 
   1   2   0     6763.24     7448.60     58.18 o 
   2   2   0    13080.31    14585.91    114.91 o 
   3   2   0       10.55       19.98      1.87 o 
   4   2   0     1919.90     1989.51     11.40 o 
   5   2   0        0.93        5.05      1.53 o 
   6   2   0     1168.73     1184.23     19.89 o 
   7   2   0      352.98      321.02      6.54 o 
   8   2   0      295.28      293.98     10.88 o 
   9   2   0      163.25      160.60     13.03 o 
  10   2   0        9.02       16.26     14.47 o 
   1   3   0       22.17       23.20      1.10 o 
   2   3   0       22.61       31.37      3.02 o 
   3   3   0      152.20      198.38      3.95 o 
   4   3   0    11848.79    12343.22    103.96 o 
   5   3   0      123.21      101.53      6.11 o 
   6   3   0       98.82      100.28      7.49 o 
   7   3   0      672.45      679.76      9.57 o 
   8   3   0     1894.50     1855.55     21.53 o 
   9   3   0       19.48       17.92     10.92 o 
  10   3   0      331.69      356.57     26.22 o 
   0   4   0     2975.82     3226.87     23.45 o 
   1   4   0     9297.21    10171.79     68.29 o 
   2   4   0     7096.08     7585.13     84.79 o 
   3   4   0     1357.85     1337.46     12.38 o 
   4   4   0        2.29        6.23      2.12 o 
   5   4   0       59.25       60.41      2.70 o 
   6   4   0     1372.15     1333.33     21.29 o 
   7   4   0      207.52      186.93      8.27 o 
   8   4   0        4.66       -1.38      6.55 o 
   9   4   0       31.58       29.87      8.24 o 
  10   4   0        3.44       -2.34     13.92 o 
   1   5   0     4889.00     5086.14     31.67 o 
   2   5   0     4199.39     4193.80     25.53 o 
   3   5   0      624.05      611.23      7.05 o 
   4   5   0      214.10      160.13      8.00 o 
   5   5   0      683.65      627.43      7.97 o 
   6   5   0      480.03      489.98     10.39 o 
   7   5   0      333.86      315.11     10.11 o 
   8   5   0       89.74      104.47      7.03 o 
   9   5   0      214.34      190.55      8.69 o 
  10   5   0      329.13      293.98     38.98 o 
   0   6   0    11457.92    12440.44    112.50 o 
   1   6   0      157.73      174.85      2.89 o 
   2   6   0     6352.20     6431.24     42.23 o 
   3   6   0     1968.34     1921.87     13.26 o 
   4   6   0      270.57      288.93      6.16 o 
   5   6   0      445.69      443.79      8.24 o 
   6   6   0     1523.23     1533.99     15.23 o 
   7   6   0      227.05      216.40      7.34 o 
   8   6   0      144.70      153.71      5.82 o 
   9   6   0      255.92      257.61      9.47 o 
  10   6   0        5.00        3.45     13.10 o 
   1   7   0        7.29       14.71      1.55 o 
   2   7   0     4359.58     4175.53     27.14 o 
   3   7   0      224.66      243.30      3.58 o 
   4   7   0       34.59       54.92      3.77 o 
   5   7   0     2762.11     2803.29     27.07 o 
   6   7   0       26.27       38.05      4.58 o 
   7   7   0      449.02      450.76     10.50 o 
   8   7   0        9.89       12.42      4.35 o 
   9   7   0       50.72       30.05      8.17 o 
  10   7   0      321.07      369.96     48.74 o 
   0   8   0     2266.67     2348.87     20.38 o 
   1   8   0     4785.05     4791.79     30.76 o 
   2   8   0      821.69      708.27      6.03 o 
   3   8   0       45.05       18.38      1.57 o 
   4   8   0      207.91      190.30      5.26 o 
   5   8   0      118.35      112.78      8.09 o 
   6   8   0     1435.49     1421.86     16.38 o 
   7   8   0        8.41        8.36      3.53 o 
   8   8   0      461.81      460.27      8.68 o 
   9   8   0      231.29      241.34      8.91 o 
  10   8   0      154.70      186.13     22.07 o 
   1   9   0      818.57      717.24      6.75 o 
   2   9   0     6160.08     6274.81     43.75 o 
   3   9   0     2428.56     2655.66     17.82 o 
   4   9   0     1830.42     1964.68     19.76 o 
   5   9   0     1031.00     1012.88     15.52 o 
   6   9   0        0.87        6.00      4.14 o 
   7   9   0      396.87      388.31     10.94 o 
   8   9   0       60.44       52.08      5.97 o 
   9   9   0      111.25      111.82      9.89 o 
  10   9   0      140.13      134.99     18.52 o 
   0  10   0     4292.51     4444.69     42.95 o 
   1  10   0        4.89       11.69      2.11 o 
   2  10   0     2530.60     2393.72     15.89 o 
   3  10   0     5203.87     5470.44     42.18 o 
   4  10   0      144.50      146.95      2.78 o 
   5  10   0     1248.45     1251.83     18.25 o 
   6  10   0      837.02      792.43     14.14 o 
   7  10   0      256.23      257.53      7.90 o 
   8  10   0       56.74       47.38      5.60 o 
   9  10   0      158.73      163.71     11.43 o 
  10  10   0        0.24        5.57      9.77 o 
   1  11   0     6308.83     6217.22     41.49 o 
   2  11   0     2503.73     2591.27     17.89 o 
   3  11   0       77.42       71.01      3.67 o 
   4  11   0     2148.75     2103.58     16.22 o 
   5  11   0     1000.25      983.01     14.38 o 
   6  11   0        0.39       -3.85      3.85 o 
   7  11   0      437.84      409.22     12.12 o 
   8  11   0      126.25      121.42     13.31 o 
   9  11   0      550.40      579.07     14.47 o 
  10  11   0      119.79       91.68     13.62 o 
   0  12   0       92.87      139.64      6.12 o 
   1  12   0       61.18       59.09      3.15 o 
   2  12   0       34.01       44.00      2.47 o 
   3  12   0     4099.27     4122.59     30.59 o 
   4  12   0       35.30       36.89      3.70 o 
   5  12   0     5851.77     5881.05     61.78 o 
   6  12   0        4.14        8.35      4.16 o 
   7  12   0      215.14      224.10      8.59 o 
   8  12   0       30.46       39.72      7.26 o 
   9  12   0      749.34      801.30     17.81 o 
  10  12   0       10.98       20.05      7.87 o 
   1  13   0     2757.20     2541.50     20.95 o 
   2  13   0        3.01        5.10      2.40 o 
   3  13   0      821.15      796.61      7.78 o 
   4  13   0      940.61      947.32      8.97 o 
   5  13   0      328.78      317.48     12.11 o 
   6  13   0       98.36       83.04      8.31 o 
   7  13   0      552.50      562.86     29.65 o 
   8  13   0      170.97      168.51      7.43 o 
   9  13   0      297.36      294.56     11.60 o 
  10  13   0       31.46       26.42      7.25 o 
   0  14   0      218.74      193.38      5.56 o 
   1  14   0      719.36      764.55      8.05 o 
   2  14   0      123.96      117.76      3.40 o 
   3  14   0     6801.12     6674.38     48.34 o 
   4  14   0       42.76       45.67      2.54 o 
   5  14   0     2228.54     2222.54     20.29 o 
   6  14   0       33.17       28.86      5.41 o 
   7  14   0      533.50      522.67     14.70 o 
   8  14   0      132.71      137.19     19.58 o 
   9  14   0      551.31      627.53     19.69 o 
   1  15   0     3385.76     3275.67     27.59 o 
   2  15   0      267.73      268.35      5.13 o 
   3  15   0      200.31      217.98      4.94 o 
   4  15   0       72.88       82.95      4.22 o 
   5  15   0      554.20      576.42     13.73 o 
   6  15   0       69.93       71.48      7.11 o 
   7  15   0      883.76      851.38     30.12 o 
   8  15   0      194.42      203.33      9.19 o 
   9  15   0      131.32      149.12      9.38 o 
   0  16   0     1651.16     1749.55     28.98 o 
   1  16   0     1241.30     1174.24     11.05 o 
   2  16   0       53.52       57.16      3.27 o 
   3  16   0     4092.59     4027.57     30.84 o 
   4  16   0      806.60      779.89      8.67 o 
   5  16   0      174.48      187.13      5.54 o 
   6  16   0      306.39      337.64     12.37 o 
   7  16   0       57.05       57.59      7.88 o 
   8  16   0       19.52       18.60      7.14 o 
   9  16   0      103.91      107.37     12.59 o 
   1  17   0     2271.20     2204.33     18.62 o 
   2  17   0       40.10       27.75      3.25 o 
   3  17   0      333.41      317.09      5.81 o 
   4  17   0      106.44      109.97      4.29 o 
   5  17   0     1845.56     1832.39     19.29 o 
   6  17   0       29.77       17.23      7.43 o 
   7  17   0     1095.83     1112.66     27.57 o 
   8  17   0      420.26      398.78     12.00 o 
   9  17   0        4.34       10.35      8.82 o 
   0  18   0        0.48       10.29      4.77 o 
   1  18   0      584.89      579.68     10.34 o 
   2  18   0      213.94      220.61      6.78 o 
   3  18   0     1234.84     1229.05     13.48 o 
   4  18   0      356.69      350.66      7.32 o 
   5  18   0      158.15      142.69      5.08 o 
   6  18   0      304.74      341.83     12.33 o 
   7  18   0       56.45       54.31      9.98 o 
   8  18   0      103.53      100.83     12.30 o 
   9  18   0      127.71      121.04     12.82 o 
   1  19   0       46.91       63.88      4.70 o 
   2  19   0       31.53       33.70      3.71 o 
   3  19   0      519.30      489.23      8.49 o 
   4  19   0      707.98      689.81     10.13 o 
   5  19   0      704.75      691.33      8.74 o 
   6  19   0       34.58       53.30      7.54 o 
   7  19   0      421.29      428.32     13.69 o 
   8  19   0      260.04      276.76     17.20 o 
   0  20   0       57.11       73.28      6.08 o 
   1  20   0     3377.11     3362.00     28.56 o 
   2  20   0       61.09       65.96      4.33 o 
   3  20   0     1269.64     1268.68     13.29 o 
   4  20   0        8.51        3.05      3.35 o 
   5  20   0        9.18       12.04      3.28 o 
   6  20   0        0.57        5.94      6.04 o 
   7  20   0      142.60      143.68      9.81 o 
   8  20   0       34.73       27.87     10.33 o 
   1  21   0      782.39      795.11     14.00 o 
   2  21   0      511.28      498.56      8.64 o 
   3  21   0      265.15      255.54      7.01 o 
   4  21   0        3.87       -1.71      3.58 o 
   5  21   0      153.46      160.66     10.60 o 
   6  21   0        7.08        7.52      6.50 o 
   7  21   0      371.83      398.20     16.01 o 
   8  21   0       38.29       40.90     10.67 o 
   0  22   0       83.93       90.89     20.46 o 
   1  22   0      118.58      127.50      7.06 o 
   2  22   0      262.86      230.21      6.69 o 
   3  22   0      470.43      467.74      9.11 o 
   4  22   0       22.61       22.53      4.72 o 
   5  22   0      146.10      137.05      6.24 o 
   6  22   0       93.31       87.85      8.54 o 
   7  22   0        4.27        4.03      6.59 o 
   8  22   0       13.63        8.60      7.98 o 
   1  23   0      671.80      657.24      9.29 o 
   2  23   0       61.27       62.41      4.93 o 
   3  23   0       76.48       84.16      4.63 o 
   4  23   0      827.44      813.68     17.15 o 
   5  23   0      268.24      250.81     10.71 o 
   6  23   0        0.50        0.93      6.41 o 
   7  23   0      586.55      657.69     23.15 o 
   0  24   0     1617.97     1559.94     23.37 o 
   1  24   0       38.39       32.22      5.42 o 
   2  24   0       37.17       37.37      4.78 o 
   3  24   0      265.04      293.40      8.84 o 
   4  24   0      356.97      369.54      8.87 o 
   5  24   0      142.08      147.64     10.74 o 
   6  24   0       25.87       29.06      7.81 o 
   7  24   0       11.54        3.79      7.39 o 
   1  25   0      465.25      468.69      9.00 o 
   2  25   0      168.12      162.53      6.69 o 
   3  25   0       10.55       13.52      4.24 o 
   4  25   0      599.16      604.59     12.46 o 
   5  25   0      141.61      145.30     11.27 o 
   6  25   0        2.90       -5.53      7.56 o 
   7  25   0       67.99       56.32     13.66 o 
   0  26   0      807.51      730.11     19.35 o 
   1  26   0       72.58       85.93      6.12 o 
   2  26   0       11.97        5.23      3.99 o 
   3  26   0      310.00      324.20      9.02 o 
   4  26   0       55.49       54.22      6.22 o 
   5  26   0       10.00       13.50      7.30 o 
   6  26   0      110.60       86.86     11.31 o 
   1  27   0      354.51      362.34      9.75 o 
   2  27   0      312.63      302.25      9.15 o 
   3  27   0       68.36       67.63      6.86 o 
   4  27   0      452.86      450.57     17.10 o 
   5  27   0       88.94       78.52     13.77 o 
   6  27   0       42.34       32.21     10.89 o 
   0  28   0      233.58      258.38     14.71 o 
   1  28   0        4.57        5.13      4.35 o 
   2  28   0       50.08       53.52      6.42 o 
   3  28   0       11.94       13.13      5.04 o 
   4  28   0        3.01        2.64      4.96 o 
   5  28   0      118.18      105.66     11.60 o 
   1  29   0       42.27       35.04      6.33 o 
   2  29   0      420.51      450.77     13.48 o 
   3  29   0       39.29       57.13      7.12 o 
   4  29   0       25.94       25.10      6.25 o 
   5  29   0       51.62       52.18     11.93 o 
   0  30   0        6.07       15.55     10.88 o 
   1  30   0       36.83       39.22      6.10 o 
   2  30   0      126.38      127.09      9.81 o 
   3  30   0       20.21       19.98      5.75 o 
   4  30   0       58.54       56.73      6.41 o 
   1  31   0       67.09       62.01     10.34 o 
   2  31   0      268.35      300.06     11.90 o 
   3  31   0       46.67       40.03      7.04 o 
   0  32   0       81.21       56.28     12.51 o 
   1  32   0        0.95       -0.99      5.06 o 
   2  32   0       66.39       74.79      8.19 o 
 -11   0   1        2.59      -11.41     15.86 o 
  -9   0   1        2.22       16.22     11.96 o 
  -7   0   1     3342.75     3368.84     43.65 o 
  -5   0   1     1497.06     1362.99     24.69 o 
  -3   0   1     9547.72    10053.68    137.71 o 
   1   0   1     4294.41     4553.17     31.60 o 
   3   0   1      245.40      289.40      3.91 o 
   5   0   1     3169.20     3080.25     34.35 o 
   7   0   1     3678.92     3687.47     45.45 o 
 -11   1   1      647.81      693.30     31.86 o 
  -9   1   1     1005.47      990.72     26.65 o 
  -8   1   1      301.75      293.77      6.63 o 
  -7   1   1       63.63       57.63      4.63 o 
  -6   1   1      100.30      104.49      4.40 o 
  -5   1   1     1115.61     1055.70     11.05 o 
  -4   1   1        1.07        1.98      1.09 o 
  -3   1   1    11418.42    12289.06    111.39 o 
  -2   1   1     2597.01     2696.55     17.29 o 
   1   1   1    12008.53    12909.02     81.78 o 
   2   1   1      886.00      878.38      5.23 o 
   3   1   1     5810.98     5689.18     43.10 o 
   4   1   1       36.16       47.82      2.46 o 
   5   1   1      124.69      143.08      2.56 o 
   6   1   1       12.42       10.59      1.66 o 
   7   1   1      141.76      144.85     10.56 o 
   8   1   1       27.49       22.31      3.80 o 
   9   1   1       65.76       79.09     25.60 o 
  10   1   1        5.64        1.15     11.85 o 
 -11   2   1       17.75       32.24     18.19 o 
 -10   2   1       24.97       10.87     13.24 o 
  -9   2   1       11.53        2.51      7.26 o 
  -8   2   1        0.42        0.96      2.44 o 
  -7   2   1     1295.53     1303.74     15.71 o 
  -6   2   1      257.25      274.71      5.53 o 
  -5   2   1     1073.35      953.93     11.01 o 
  -4   2   1     1033.59     1044.90      9.07 o 
  -3   2   1     6274.50     6393.24     75.02 o 
  -2   2   1      951.58     1061.30      9.48 o 
  -1   2   1    10409.64    11552.21     76.64 o 
   1   2   1     5311.94     5518.94     36.32 o 
   2   2   1     7982.30     8757.37     71.66 o 
   3   2   1      590.06      632.62      4.23 o 
   4   2   1      210.57      192.95      4.99 o 
   5   2   1     5397.87     5408.16     33.69 o 
   6   2   1        7.13        4.69      1.52 o 
   7   2   1     1769.66     1706.21     20.54 o 
   8   2   1        4.10        9.71      3.17 o 
   9   2   1       51.95       47.71     17.25 o 
  10   2   1        5.23       15.30     14.65 o 
 -11   3   1      342.65      359.82     44.97 o 
 -10   3   1        2.09       26.88     14.84 o 
  -9   3   1      942.22      879.51     22.39 o 
  -8   3   1       84.48       76.43      3.71 o 
  -7   3   1      117.22      137.54      5.44 o 
  -6   3   1       84.55       92.53      1.98 o 
  -5   3   1     2521.11     2545.93     22.14 o 
  -4   3   1       11.56       19.11      1.74 o 
  -3   3   1     5504.65     5680.77     43.61 o 
  -2   3   1     5570.79     5820.98     50.01 o 
  -1   3   1       58.24       77.23      1.54 o 
   0   3   1       33.56       32.03      1.06 o 
   1   3   1     7520.16     7739.03     55.23 o 
   2   3   1     1051.34     1094.02      7.61 o 
   3   3   1     5603.05     5507.13     41.30 o 
   4   3   1      599.00      556.45      6.95 o 
   5   3   1      867.46      927.05     10.24 o 
   6   3   1        0.94        6.61      2.43 o 
   7   3   1       29.33       29.46      2.94 o 
   8   3   1       19.67       18.70      9.11 o 
   9   3   1      915.17      961.29     29.83 o 
 -11   4   1       45.62       11.09     15.77 o 
 -10   4   1       17.73       18.13     12.13 o 
  -9   4   1      422.91      401.57      9.49 o 
  -8   4   1        4.74        6.51      3.12 o 
  -7   4   1      851.18      829.62     12.46 o 
  -6   4   1       14.63       18.17      2.82 o 
  -5   4   1     1203.89     1325.84     13.19 o 
  -4   4   1     2018.78     1899.08     18.75 o 
  -3   4   1      894.41      883.94      8.60 o 
  -2   4   1     1281.37     1348.45      8.60 o 
  -1   4   1    13573.72    14933.85    101.08 o 
   0   4   1     6783.18     7210.84     39.72 o 
   1   4   1    12359.41    13499.24     98.84 o 
   2   4   1     1367.06     1470.63      8.88 o 
   3   4   1      254.65      295.31      4.75 o 
   4   4   1      737.64      712.12      8.92 o 
   5   4   1     3697.36     3802.70     31.62 o 
   6   4   1      321.56      319.15      7.00 o 
   7   4   1      714.60      712.87     10.82 o 
   8   4   1      860.63      861.30     14.72 o 
   9   4   1       23.82       19.74     11.15 o 
  10   4   1       62.43       50.71     28.26 o 
 -10   5   1        0.03        3.58     14.01 o 
  -9   5   1      154.98      162.07      7.94 o 
  -8   5   1      162.63      176.24      7.55 o 
  -7   5   1      918.18      936.33     15.08 o 
  -6   5   1       74.10       84.75      4.39 o 
  -5   5   1     4475.91     4584.36     43.22 o 
  -4   5   1     3272.42     3751.40     34.50 o 
  -3   5   1    10034.87    10507.27    105.44 o 
  -2   5   1     1848.95     1974.69     12.18 o 
  -1   5   1     5747.38     6177.45     36.30 o 
   0   5   1    13896.67    14867.54     96.04 o 
   1   5   1      191.46      219.99      4.05 o 
   2   5   1      864.06      857.59      6.86 o 
   3   5   1     1063.30      952.81     14.48 o 
   4   5   1      833.25      819.22      8.59 o 
   5   5   1     1958.33     1914.15     17.00 o 
   6   5   1        2.94        5.01      3.25 o 
   7   5   1       11.59       16.32      5.06 o 
   8   5   1       27.08       22.75      4.34 o 
   9   5   1      399.15      451.29     22.10 o 
  10   5   1       59.07       40.30     14.30 o 
 -10   6   1       24.74       16.99     16.27 o 
  -9   6   1      906.40      890.55     17.03 o 
  -8   6   1      378.67      393.30     12.28 o 
  -7   6   1      965.04      937.41     11.63 o 
  -6   6   1      890.50      911.84     12.76 o 
  -5   6   1       22.60       27.35      3.99 o 
  -4   6   1     3696.52     3701.14     29.79 o 
  -3   6   1        1.33        7.64      1.31 o 
  -2   6   1     2507.38     2562.39     16.05 o 
  -1   6   1     4617.88     4752.95     28.09 o 
   0   6   1        0.67        2.31      1.66 o 
   1   6   1    28946.03    31913.46    286.59 o 
   2   6   1        6.25       14.37      1.93 o 
   3   6   1      150.63      157.97      4.56 o 
   4   6   1       17.04        9.45      3.38 o 
   5   6   1     2814.65     2819.21     26.21 o 
   6   6   1      397.75      410.65     12.01 o 
   7   6   1      153.71      153.72      5.60 o 
   8   6   1      209.77      211.86      7.96 o 
   9   6   1      251.50      239.47     11.75 o 
  10   6   1       56.11       73.08     13.03 o 
 -10   7   1        0.28        7.75     11.41 o 
  -9   7   1      164.29      142.42     10.21 o 
  -8   7   1     1242.25     1221.68     16.78 o 
  -7   7   1      402.34      409.90      8.03 o 
  -6   7   1      721.73      766.28     15.00 o 
  -5   7   1     1828.98     1782.85     18.89 o 
  -4   7   1     1107.58     1125.73     11.74 o 
  -3   7   1     7092.80     7325.85     50.59 o 
  -2   7   1        9.07        4.34      1.75 o 
  -1   7   1      497.74      474.24      6.03 o 
   0   7   1    13958.29    14664.19     97.34 o 
   1   7   1      286.23      289.78      4.24 o 
   2   7   1     6099.08     6344.81     43.14 o 
   3   7   1      822.45      740.49      6.19 o 
   4   7   1     1121.48     1161.86     13.93 o 
   5   7   1     2210.05     2100.08     19.85 o 
   6   7   1      426.40      470.37      8.62 o 
   7   7   1      284.86      278.17      7.95 o 
   8   7   1      159.42      148.34      6.77 o 
   9   7   1     1048.70      993.51     36.42 o 
  10   7   1        6.53        2.92     11.49 o 
 -10   8   1       72.37       81.45     22.34 o 
  -9   8   1      199.80      216.33     10.67 o 
  -8   8   1      236.98      270.35      9.54 o 
  -7   8   1      199.60      219.45      8.00 o 
  -6   8   1      722.24      716.07     11.34 o 
  -5   8   1      351.87      355.98      6.87 o 
  -4   8   1     5326.64     5588.44     44.53 o 
  -3   8   1      417.35      469.41      6.07 o 
  -2   8   1      162.82      110.18      2.97 o 
  -1   8   1     6641.82     6788.28     43.62 o 
   0   8   1      402.91      436.80      4.24 o 
   1   8   1     2193.34     1990.98     12.38 o 
   2   8   1     3263.17     3169.71     21.45 o 
   3   8   1     1145.40     1133.02      8.75 o 
   4   8   1      916.80      863.19     13.72 o 
   5   8   1      388.40      338.43      6.73 o 
   6   8   1        8.96       15.11      3.78 o 
   7   8   1       74.70       71.87      4.45 o 
   8   8   1      268.45      268.43      9.71 o 
   9   8   1      122.33      107.33      9.40 o 
  10   8   1       56.30       71.47     16.71 o 
 -10   9   1        0.01        5.32      6.81 o 
  -9   9   1       16.09       10.05      5.18 o 
  -8   9   1       24.85       30.34      6.78 o 
  -7   9   1      499.62      506.65     10.48 o 
  -6   9   1     1676.54     1655.65     22.63 o 
  -5   9   1     1965.82     1976.59     33.36 o 
  -4   9   1     1254.21     1262.62     15.63 o 
  -3   9   1     7388.63     7768.12     55.82 o 
  -2   9   1     1970.44     1815.15     11.87 o 
  -1   9   1      104.25       68.57      2.11 o 
   0   9   1     5920.83     6091.08     37.45 o 
   1   9   1       37.29       30.34      2.16 o 
   2   9   1     1007.71     1015.27      8.50 o 
   3   9   1        6.68        8.15      1.46 o 
   4   9   1      195.21      179.49      9.81 o 
   5   9   1     1377.37     1336.40     16.01 o 
   6   9   1     1525.68     1559.71     20.16 o 
   7   9   1      399.28      397.61      9.82 o 
   8   9   1      130.14      143.50      6.94 o 
   9   9   1      947.53      943.49     21.18 o 
  10   9   1        0.28        4.61     10.25 o 
 -10  10   1      281.60      291.61     13.91 o 
  -9  10   1       76.61       66.83      6.90 o 
  -8  10   1        4.76        5.06      4.24 o 
  -7  10   1      240.29      251.14      7.18 o 
  -6  10   1      655.90      666.52     13.02 o 
  -5  10   1       56.18       84.60      6.06 o 
  -4  10   1     3072.87     3136.58     24.98 o 
  -3  10   1      113.44      148.17      4.70 o 
  -2  10   1     1067.67      914.50      9.18 o 
  -1  10   1      151.47      108.83      3.01 o 
   0  10   1       10.77        8.94      2.34 o 
   1  10   1     3402.76     3464.02     22.50 o 
   2  10   1     5234.31     5089.12     36.69 o 
   3  10   1       53.45       34.56      3.50 o 
   4  10   1     2063.39     2074.62     22.51 o 
   5  10   1      266.13      236.52     10.99 o 
   6  10   1      239.43      224.60      9.22 o 
   7  10   1       33.81       36.40      5.42 o 
   8  10   1       98.05      116.87      7.37 o 
   9  10   1       14.45       15.68      6.88 o 
  10  10   1      235.79      258.61     22.75 o 
 -10  11   1        5.98       -0.09      5.63 o 
  -9  11   1        2.06       10.13      7.00 o 
  -8  11   1       44.46       45.47      5.06 o 
  -7  11   1       76.76       65.77      7.22 o 
  -6  11   1     3178.39     3071.44     44.05 o 
  -5  11   1       34.59       32.26      2.76 o 
  -4  11   1      670.54      689.36      6.64 o 
  -3  11   1     2863.04     2904.19     25.91 o 
  -2  11   1     5613.55     5421.95     35.90 o 
  -1  11   1      822.52      929.31      6.94 o 
   0  11   1      209.74      325.54      4.54 o 
   1  11   1       44.47       46.21      3.48 o 
   2  11   1     2049.71     2043.82     14.24 o 
   3  11   1      104.78       88.23      2.88 o 
   4  11   1      153.80      158.75      4.21 o 
   5  11   1       11.09       17.72      4.65 o 
   6  11   1     1868.77     1940.00     32.38 o 
   7  11   1      211.77      220.50      8.06 o 
   8  11   1      107.59      122.07      9.34 o 
   9  11   1      139.22      117.81     16.92 o 
  10  11   1      167.35      195.01     17.97 o 
 -10  12   1      681.26      713.73     48.50 o 
  -9  12   1        3.48        0.61      5.02 o 
  -8  12   1       15.20       18.62      5.35 o 
  -7  12   1      130.19      142.09      8.53 o 
  -6  12   1      670.22      634.52     12.37 o 
  -5  12   1       28.91       28.35      2.76 o 
  -4  12   1       75.67       59.42      5.10 o 
  -3  12   1      138.07      132.90      3.43 o 
  -2  12   1     6189.18     6188.53     45.28 o 
  -1  12   1        3.81        4.71      1.69 o 
   0  12   1      392.50      441.55      5.35 o 
   1  12   1     1158.09     1192.46      9.35 o 
   2  12   1     7206.67     7067.14     49.81 o 
   3  12   1        5.73        8.10      2.32 o 
   4  12   1      275.31      259.43      4.71 o 
   5  12   1      576.43      564.09     15.72 o 
   6  12   1       17.38       25.84      5.20 o 
   7  12   1       14.76       13.75      4.90 o 
   8  12   1       96.56      101.15      8.42 o 
   9  12   1       90.47       94.45     10.98 o 
 -10  13   1        7.45        8.30      7.64 o 
  -9  13   1        5.19        5.64      6.10 o 
  -8  13   1      288.65      321.04     10.40 o 
  -7  13   1       50.33       47.52      5.87 o 
  -6  13   1     2424.65     2445.10     46.24 o 
  -5  13   1      280.60      272.73      4.64 o 
  -4  13   1      184.87      215.69      4.33 o 
  -3  13   1      160.40      184.61      3.91 o 
  -2  13   1     2035.80     1989.86     14.62 o 
  -1  13   1        0.57        9.15      2.14 o 
   0  13   1     1089.19     1048.17     10.23 o 
   1  13   1      242.58      299.14      4.35 o 
   2  13   1        2.99        6.96      2.48 o 
   3  13   1      584.03      628.18      8.03 o 
   4  13   1       31.09       36.41      3.26 o 
   5  13   1        0.74        1.06      4.20 o 
   6  13   1     2174.80     2246.20     37.32 o 
   7  13   1      179.32      157.63      7.38 o 
   8  13   1      422.21      447.69     13.08 o 
   9  13   1      118.24      122.25      9.76 o 
 -10  14   1      516.66      504.17     17.14 o 
  -9  14   1        0.15       12.67      7.64 o 
  -8  14   1        4.91        6.92      5.27 o 
  -7  14   1      349.15      332.16     15.46 o 
  -6  14   1      518.34      493.79     10.91 o 
  -5  14   1       58.33       66.14      4.89 o 
  -4  14   1       70.12       74.30      4.64 o 
  -3  14   1       13.94       11.29      2.62 o 
  -2  14   1     1497.98     1419.44     14.38 o 
  -1  14   1      588.78      631.93      6.40 o 
   0  14   1      200.82      220.49      4.04 o 
   1  14   1      736.71      760.84     10.38 o 
   2  14   1    12779.44    12904.06     99.21 o 
   3  14   1      152.29      155.61      3.85 o 
   4  14   1      919.10      898.49      8.52 o 
   5  14   1      197.76      203.64      7.72 o 
   6  14   1      356.43      348.80     12.36 o 
   7  14   1      376.09      365.39     11.30 o 
   8  14   1       90.14       74.80      9.16 o 
   9  14   1        8.09       -0.79      7.76 o 
  -9  15   1        2.76       -0.50      4.97 o 
  -8  15   1      899.15      937.43     22.69 o 
  -7  15   1      181.15      201.84     10.93 o 
  -6  15   1     2354.10     2410.03     38.35 o 
  -5  15   1       72.72       75.11      3.37 o 
  -4  15   1       57.55       58.04      4.79 o 
  -3  15   1      800.24      824.07      8.20 o 
  -2  15   1     2708.82     2579.08     19.83 o 
  -1  15   1     2709.10     2735.60     19.12 o 
   0  15   1     5006.68     5158.93     35.44 o 
   1  15   1      209.06      226.62      4.94 o 
   2  15   1       84.19       65.62      3.56 o 
   3  15   1       22.41       26.46      2.92 o 
   4  15   1     1191.74     1243.16     12.16 o 
   5  15   1       15.21       11.38      5.98 o 
   6  15   1      640.57      673.61     13.82 o 
   7  15   1        0.82        9.87      5.28 o 
   8  15   1      201.56      207.38     13.83 o 
   9  15   1       42.85       43.09      8.25 o 
  -9  16   1        0.57        1.62      7.01 o 
  -8  16   1      147.64      156.81     10.39 o 
  -7  16   1        0.70       -0.45      5.51 o 
  -6  16   1       10.76       -0.48      7.81 o 
  -5  16   1      181.37      158.12      3.98 o 
  -4  16   1     3866.77     3759.81     31.79 o 
  -3  16   1       97.93       92.09      4.75 o 
  -2  16   1     2182.33     2135.57     17.88 o 
  -1  16   1      231.84      222.75      4.85 o 
   0  16   1      420.62      409.02      5.96 o 
   1  16   1      116.84      104.43      3.94 o 
   2  16   1     1154.94     1129.36     10.11 o 
   3  16   1      884.17      889.72     13.48 o 
   4  16   1     3763.82     3710.24     34.01 o 
   5  16   1        0.69        0.07      3.42 o 
   6  16   1       36.89       38.50      5.85 o 
   7  16   1      101.09       98.23      9.16 o 
   8  16   1      253.04      277.25     13.34 o 
   9  16   1       22.11       25.33      8.07 o 
  -9  17   1        0.33       -1.99      6.49 o 
  -8  17   1     1028.45     1067.14     21.99 o 
  -7  17   1      121.72      123.68     12.30 o 
  -6  17   1     1688.18     1632.86     24.14 o 
  -5  17   1       60.64       57.09      3.71 o 
  -4  17   1        0.38        3.67      2.70 o 
  -3  17   1      283.70      288.32      6.65 o 
  -2  17   1     2054.41     2045.40     16.56 o 
  -1  17   1       36.43       39.55      3.47 o 
   0  17   1     2999.41     2836.70     21.19 o 
   1  17   1      739.56      772.21      9.33 o 
   2  17   1      132.38      121.34      4.39 o 
   3  17   1      246.06      245.44      6.50 o 
   4  17   1      353.29      384.20      6.19 o 
   5  17   1      593.00      569.86     17.51 o 
   6  17   1      569.23      570.15     12.75 o 
   7  17   1       42.51       25.03      8.07 o 
   8  17   1      162.60      170.40     12.31 o 
   9  17   1       16.83       11.89      8.14 o 
  -9  18   1      124.21      119.63     12.07 o 
  -8  18   1      639.42      660.22     30.49 o 
  -7  18   1       17.48       21.83      7.35 o 
  -6  18   1        1.06        4.57      2.13 o 
  -5  18   1      190.84      191.22      4.95 o 
  -4  18   1     4105.08     4216.39     34.48 o 
  -3  18   1      418.34      412.47      7.62 o 
  -2  18   1      655.69      657.28     11.19 o 
  -1  18   1       91.37      102.29      7.99 o 
   0  18   1      437.52      423.50      6.42 o 
   1  18   1      470.19      461.92      7.20 o 
   2  18   1     3210.93     3188.65     25.99 o 
   3  18   1      529.73      519.27      9.35 o 
   4  18   1     2574.05     2547.99     21.24 o 
   5  18   1      104.76       80.21      5.67 o 
   6  18   1      199.78      212.79     11.93 o 
   7  18   1        4.68        2.65      6.27 o 
   8  18   1      513.91      543.78     17.82 o 
  -9  19   1        1.35        3.70      8.13 o 
  -8  19   1      447.71      466.79     18.52 o 
  -7  19   1      235.08      237.17     10.56 o 
  -6  19   1       33.88       39.25      7.23 o 
  -5  19   1       75.16       67.57      6.33 o 
  -4  19   1      112.29      120.55     13.64 o 
  -3  19   1      499.21      493.93      9.22 o 
  -2  19   1      213.67      212.83      6.45 o 
  -1  19   1      102.13      100.51      4.79 o 
   0  19   1     1821.25     1760.65     16.78 o 
   1  19   1      210.54      226.98      6.61 o 
   2  19   1      179.20      176.56      6.05 o 
   3  19   1      398.93      377.78      6.71 o 
   4  19   1      773.91      816.73     13.25 o 
   5  19   1      555.86      529.69     16.00 o 
   6  19   1      136.48      147.29      9.56 o 
   7  19   1        0.03        2.51      7.40 o 
   8  19   1       37.37       25.28      8.50 o 
  -8  20   1      206.33      239.14     11.10 o 
  -7  20   1       33.89       26.32      7.08 o 
  -6  20   1       38.32       54.49      7.10 o 
  -5  20   1        4.02        0.48      2.46 o 
  -4  20   1      508.35      518.29     12.23 o 
  -3  20   1        0.47       -3.35      3.35 o 
  -2  20   1      774.63      729.32      9.35 o 
  -1  20   1       45.81       40.07      4.32 o 
   0  20   1      197.00      197.79      5.29 o 
   1  20   1      183.80      195.49      5.51 o 
   2  20   1     1088.41     1102.09     13.84 o 
   3  20   1      106.80      114.01      5.58 o 
   4  20   1     1458.54     1457.08     15.17 o 
   5  20   1       18.21       13.10      4.42 o 
   6  20   1      374.79      410.19     14.44 o 
   7  20   1       79.18       92.92     16.31 o 
   8  20   1      281.20      322.81     17.77 o 
  -8  21   1      368.49      387.46     20.02 o 
  -7  21   1       19.45       25.32      7.32 o 
  -6  21   1      175.87      186.59     11.51 o 
  -5  21   1      199.21      196.01      6.69 o 
  -4  21   1      211.06      203.90      7.12 o 
  -3  21   1        8.39        4.82      4.38 o 
  -2  21   1      314.03      328.03      6.77 o 
  -1  21   1      839.94      809.75     10.96 o 
   0  21   1     1313.54     1285.44     12.70 o 
   1  21   1      445.18      432.82      7.36 o 
   2  21   1      403.46      376.52      8.35 o 
   3  21   1      558.58      530.22      8.53 o 
   4  21   1      718.55      726.20     14.76 o 
   5  21   1      273.04      250.77      8.85 o 
   6  21   1      254.42      278.37     11.27 o 
   7  21   1        1.92       -1.35      5.99 o 
   8  21   1        8.42       11.45      7.64 o 
  -8  22   1      238.96      251.08     15.59 o 
  -7  22   1      143.91      141.09     10.25 o 
  -6  22   1       19.32       19.44      8.20 o 
  -5  22   1      527.96      537.37     10.37 o 
  -4  22   1       41.82       55.33      4.94 o 
  -3  22   1      485.33      475.87      8.47 o 
  -2  22   1        7.47       11.16      4.33 o 
  -1  22   1      199.69      190.60      7.11 o 
   0  22   1       17.62       20.21      4.06 o 
   1  22   1       12.81        5.96      3.88 o 
   2  22   1       99.47       93.36      5.38 o 
   3  22   1       54.79       41.43      5.17 o 
   4  22   1      314.03      315.48      7.68 o 
   5  22   1       43.81       47.63      6.42 o 
   6  22   1      371.16      363.08     16.52 o 
   7  22   1       17.29       14.87      8.13 o 
  -8  23   1      231.36      210.79     12.84 o 
  -7  23   1       46.11       33.95      8.32 o 
  -6  23   1       82.88       78.74     11.87 o 
  -5  23   1        7.92        1.91      3.71 o 
  -4  23   1       38.42       27.70      4.38 o 
  -3  23   1        1.80        1.42      3.42 o 
  -2  23   1        3.15        3.56      3.72 o 
  -1  23   1     1122.17     1109.35     15.09 o 
   0  23   1     1166.32     1237.24     15.54 o 
   1  23   1       36.37       37.01      4.88 o 
   2  23   1        4.97        4.80      3.52 o 
   3  23   1      779.31      777.28     12.10 o 
   4  23   1      205.64      226.33      7.21 o 
   5  23   1      194.32      193.93     10.45 o 
   6  23   1      390.32      411.11     16.19 o 
   7  23   1        3.38        0.49      7.34 o 
  -7  24   1      217.02      249.85     13.79 o 
  -6  24   1       24.90       22.99      7.39 o 
  -5  24   1      463.81      457.72     10.16 o 
  -4  24   1      312.19      331.06     13.09 o 
  -3  24   1      853.75      831.03     12.09 o 
  -2  24   1       74.19       90.88      5.25 o 
  -1  24   1      957.00      947.74     16.49 o 
   0  24   1      333.29      334.04      8.46 o 
   1  24   1       89.79       93.75      6.91 o 
   2  24   1      374.44      380.68      8.35 o 
   3  24   1       60.60       77.19      5.61 o 
   4  24   1      589.56      548.12     10.28 o 
   5  24   1      380.86      399.86     13.22 o 
   6  24   1       11.07       -3.63      8.07 o 
   7  24   1      261.75      289.45     13.97 o 
  -7  25   1       23.01       23.41      9.15 o 
  -6  25   1      152.40      191.46     10.50 o 
  -5  25   1        1.50       -0.09      3.89 o 
  -4  25   1      139.17      151.67      7.00 o 
  -3  25   1      195.19      186.03      6.85 o 
  -2  25   1      147.60      156.77      6.94 o 
  -1  25   1      186.13      195.98      7.47 o 
   0  25   1       41.01       52.52      6.56 o 
   1  25   1      586.47      589.97     10.56 o 
   2  25   1       84.20       79.25      5.45 o 
   3  25   1      534.21      531.45     11.78 o 
   4  25   1      106.07      117.41      9.61 o 
   5  25   1      101.55      100.71      9.04 o 
   6  25   1       52.20       44.05     10.87 o 
  -6  26   1       14.72       12.44      8.21 o 
  -5  26   1       76.38       91.54     10.48 o 
  -4  26   1      404.57      396.57     10.82 o 
  -3  26   1      187.60      186.97      7.75 o 
  -2  26   1      125.39      136.03      6.93 o 
  -1  26   1      115.42      123.40      6.50 o 
   0  26   1        5.80        5.81      4.08 o 
   1  26   1       16.37       19.06      4.49 o 
   2  26   1      286.28      290.77      8.99 o 
   3  26   1        3.36        0.39      5.16 o 
   4  26   1      526.38      514.82      9.68 o 
   5  26   1        7.31        5.96      7.86 o 
   6  26   1        2.89       12.54     10.94 o 
  -6  27   1      246.32      279.56     14.90 o 
  -5  27   1      270.60      292.50     15.54 o 
  -4  27   1       23.90       25.11      4.95 o 
  -3  27   1      325.73      314.74     10.78 o 
  -2  27   1      136.16      144.91      7.40 o 
  -1  27   1      195.28      201.20      8.24 o 
   0  27   1      332.19      316.48     10.38 o 
   1  27   1      199.75      198.45      9.79 o 
   2  27   1        1.17        0.96      4.76 o 
   3  27   1      469.62      481.54      9.54 o 
   4  27   1       21.27       16.79      5.42 o 
   5  27   1       27.18       23.14      8.30 o 
   6  27   1      192.01      219.04     29.41 o 
  -5  28   1       70.72       59.83      9.64 o 
  -4  28   1       27.53       26.75      5.90 o 
  -3  28   1        0.85        1.92      5.35 o 
  -2  28   1       98.46       97.93      7.43 o 
  -1  28   1      443.25      440.43      9.80 o 
   0  28   1        1.02        0.56      4.89 o 
   1  28   1       95.64       86.97      6.69 o 
   2  28   1      305.96      309.02      9.60 o 
   3  28   1        0.13        2.99      5.05 o 
   4  28   1        0.64       -2.30      4.54 o 
   5  28   1       19.42       19.30      7.90 o 
  -5  29   1      149.36      138.66     14.13 o 
  -4  29   1        2.73       -2.14      5.04 o 
  -3  29   1      475.08      499.67     12.55 o 
  -2  29   1      154.48      142.02      8.17 o 
  -1  29   1        0.42       -5.42      5.77 o 
   0  29   1       28.31       20.75      5.65 o 
   1  29   1       30.44       45.49      6.24 o 
   2  29   1       52.91       47.77      6.03 o 
   3  29   1      209.78      220.52      8.85 o 
   4  29   1        8.36        0.69      7.81 o 
  -4  30   1        5.35       12.86      6.22 o 
  -3  30   1       26.88       50.13      6.90 o 
  -2  30   1       25.39       13.24      5.54 o 
  -1  30   1      267.09      288.51     10.43 o 
   0  30   1        0.82        4.00      5.31 o 
   1  30   1      670.51      664.69     14.12 o 
   2  30   1       69.55       57.48      6.88 o 
   3  30   1        7.09       14.78      5.99 o 
   4  30   1        0.46       -0.16      9.02 o 
  -3  31   1      195.56      207.39     13.69 o 
  -2  31   1       19.16       16.33      6.20 o 
  -1  31   1        1.61       -2.64      5.57 o 
   0  31   1        6.11       15.51      6.32 o 
   1  31   1       38.27       31.92      7.59 o 
   2  31   1        0.75        1.62      6.37 o 
   3  31   1      103.14      105.85      8.39 o 
  -2  32   1        0.18       -1.68      6.09 o 
  -1  32   1      472.47      516.25     14.28 o 
   0  32   1       10.47        7.73      6.60 o 
   1  32   1      330.62      346.05     14.52 o 
   2  32   1       54.60       55.76      7.00 o 
 -10   0   2       13.49       23.61     22.85 o 
  -8   0   2     5749.00     5764.58    111.86 o 
  -6   0   2     1394.51     1442.87     36.00 o 
  -4   0   2     1616.33     1799.64     20.43 o 
  -2   0   2     2709.88     3041.20     47.44 o 
   0   0   2    26752.91    30378.36    364.38 o 
   2   0   2      178.88      266.40      3.69 o 
   4   0   2    15630.55    16201.07    160.37 o 
   6   0   2     1015.79      961.55     11.53 o 
   8   0   2       10.71       13.09     18.07 o 
  10   0   2       10.99       36.19     16.82 o 
 -11   1   2       18.53       -0.67     12.76 o 
 -10   1   2      303.04      339.30     33.87 o 
  -9   1   2       41.87       40.73     13.00 o 
  -8   1   2      177.17      162.82      6.94 o 
  -7   1   2      414.19      417.07      7.91 o 
  -6   1   2      619.38      600.21     10.21 o 
  -5   1   2      786.75      866.72     10.85 o 
  -4   1   2    20946.41    22679.36    211.03 o 
  -3   1   2     1327.41     1394.60     11.25 o 
  -2   1   2     8159.66     8806.24     82.62 o 
  -1   1   2      418.58      447.68      8.50 o 
   0   1   2     6216.43     6602.47     43.46 o 
   1   1   2      655.89      674.18      6.59 o 
   2   1   2      154.45      119.20      1.87 o 
   3   1   2      653.13      671.39      6.56 o 
   4   1   2      448.08      401.29      4.05 o 
   5   1   2      289.68      315.49      3.65 o 
   6   1   2       37.07       36.78      2.05 o 
   7   1   2      125.90      124.33      2.71 o 
   8   1   2      792.81      751.11     58.03 o 
   9   1   2       13.50       20.86      9.46 o 
  10   1   2      155.08      162.26     22.67 o 
 -11   2   2        1.57       22.03     16.68 o 
 -10   2   2       26.27       28.81     12.29 o 
  -9   2   2      147.56      160.01     16.52 o 
  -8   2   2     1931.32     1927.59     16.46 o 
  -7   2   2      162.31      163.09      5.91 o 
  -6   2   2      778.77      768.04      8.45 o 
  -5   2   2        0.85        1.70      1.71 o 
  -4   2   2      287.84      267.73      3.83 o 
  -3   2   2      218.18      240.27      3.65 o 
  -2   2   2      146.12      128.41      4.29 o 
  -1   2   2      386.95      379.80      3.20 o 
   0   2   2     1612.39     1632.65     10.25 o 
   1   2   2    26332.92    29866.81    260.06 o 
   2   2   2     3585.20     3822.71     22.13 o 
   3   2   2     1726.29     1759.52     18.46 o 
   4   2   2     3875.13     3805.01     28.67 o 
   5   2   2      311.11      350.59      4.26 o 
   6   2   2     2381.02     2349.69     18.46 o 
   7   2   2       95.70      107.44      4.01 o 
   8   2   2       96.26       90.47      4.86 o 
   9   2   2      306.76      345.89     34.05 o 
  10   2   2        1.54       26.13     16.49 o 
 -11   3   2       80.90       69.71     13.82 o 
 -10   3   2      215.00      218.86     18.05 o 
  -9   3   2      103.07       96.98      6.26 o 
  -8   3   2       43.29       40.30      2.09 o 
  -7   3   2      294.19      304.73      4.18 o 
  -6   3   2     2179.05     2187.74     15.82 o 
  -5   3   2      829.08      798.27      7.09 o 
  -4   3   2    19905.07    21758.41    182.05 o 
  -3   3   2      240.82      194.52      3.57 o 
  -2   3   2     8845.85     9668.73     66.01 o 
  -1   3   2      859.50      907.47      5.22 o 
   0   3   2    27625.35    30649.22    294.42 o 
   1   3   2    33847.41    37738.07    350.64 o 
   2   3   2     6809.92     6958.51     47.00 o 
   3   3   2      226.15      210.29      3.68 o 
   4   3   2     1029.77      977.44      8.50 o 
   5   3   2        2.07        4.43      2.81 o 
   6   3   2        7.93       11.86      3.59 o 
   7   3   2     1136.59     1148.94     14.26 o 
   8   3   2     1054.09      996.30     19.61 o 
   9   3   2       37.40       19.70     11.48 o 
  10   3   2      515.56      556.22     27.57 o 
 -11   4   2       59.52       77.02     13.94 o 
 -10   4   2       60.72       68.97     14.29 o 
  -9   4   2      320.51      315.42     13.21 o 
  -8   4   2       72.07       79.87      6.53 o 
  -7   4   2      622.72      616.83      6.12 o 
  -6   4   2      848.51      857.56      9.76 o 
  -5   4   2      225.61      243.80      3.36 o 
  -4   4   2      575.39      626.73      6.46 o 
  -3   4   2      811.47      831.89      7.54 o 
  -2   4   2      971.30      878.94      6.13 o 
  -1   4   2     3847.72     4005.64     22.56 o 
   0   4   2     1341.35     1623.89      9.51 o 
   1   4   2    13379.62    14411.97    118.72 o 
   2   4   2      338.15      336.61      3.21 o 
   3   4   2     3749.67     3671.27     21.88 o 
   4   4   2     1098.44     1013.50      6.96 o 
   5   4   2       72.79       86.78      4.14 o 
   6   4   2     2905.28     2864.15     26.93 o 
   7   4   2        1.94        5.14      3.71 o 
   8   4   2       26.29       27.83      4.66 o 
   9   4   2       54.04       57.57     25.92 o 
  10   4   2        9.99       18.12     15.40 o 
 -11   5   2       24.64       19.86     17.16 o 
 -10   5   2      335.73      321.63     21.02 o 
  -9   5   2        6.36        4.26      4.86 o 
  -8   5   2       46.33       48.69      6.43 o 
  -7   5   2      212.00      200.90      3.88 o 
  -6   5   2      840.31      843.37     10.90 o 
  -5   5   2     2408.01     2379.79     22.89 o 
  -4   5   2     1054.02      911.46      7.65 o 
  -3   5   2      403.43      607.56      6.03 o 
  -2   5   2     8159.02     8579.19     58.45 o 
  -1   5   2    14204.27    14996.24     97.23 o 
   0   5   2     5214.83     5865.97     35.62 o 
   1   5   2       81.79       89.49      2.75 o 
   2   5   2    18464.62    19477.45    157.73 o 
   3   5   2     2607.86     2867.74     17.69 o 
   4   5   2       90.93       75.79      4.21 o 
   5   5   2       18.57       24.23      3.90 o 
   6   5   2      273.86      281.68      6.97 o 
   7   5   2     1183.19     1194.04     14.33 o 
   8   5   2      390.00      354.13      9.20 o 
   9   5   2        2.67       22.56     22.70 o 
 -11   6   2      127.43      133.47     24.99 o 
 -10   6   2        0.22      -10.59     21.68 o 
  -9   6   2      907.43      901.27     19.77 o 
  -8   6   2      219.69      214.24      8.50 o 
  -7   6   2      231.60      219.00      7.62 o 
  -6   6   2     1809.62     1836.52     24.64 o 
  -5   6   2      122.80      104.04      2.87 o 
  -4   6   2       43.09       41.34      2.58 o 
  -3   6   2      423.17      400.67      5.96 o 
  -2   6   2     8024.38     8166.73     56.89 o 
  -1   6   2      208.16      216.71      2.74 o 
   0   6   2     1091.55     1108.34      6.98 o 
   1   6   2     4275.91     4396.29     32.19 o 
   2   6   2      597.31      659.85      6.25 o 
   3   6   2      903.56      799.68     10.11 o 
   4   6   2     1072.08     1082.53     11.59 o 
   5   6   2       66.99       77.64      4.91 o 
   6   6   2     2823.05     2798.69     27.55 o 
   7   6   2       47.50       40.39      5.10 o 
   8   6   2      219.85      208.99      7.02 o 
   9   6   2       50.70       44.66     12.96 o 
  10   6   2      166.50      130.36     35.76 o 
 -11   7   2        1.21        2.60     11.99 o 
 -10   7   2      216.32      221.43     14.33 o 
  -9   7   2        2.92       -2.81      6.79 o 
  -8   7   2        4.64        8.27      4.23 o 
  -7   7   2      404.99      433.49      7.88 o 
  -6   7   2     1044.84     1044.51     10.47 o 
  -5   7   2      733.40      799.45      8.01 o 
  -4   7   2      505.87      460.14      5.80 o 
  -3   7   2     4291.85     4541.88     30.44 o 
  -2   7   2     3010.63     3132.95     19.14 o 
  -1   7   2     3883.51     3843.72     22.07 o 
   0   7   2      285.45      297.16      6.58 o 
   1   7   2      207.30      228.36      5.99 o 
   2   7   2     3321.90     3017.32     22.62 o 
   3   7   2      204.84      229.77      7.12 o 
   4   7   2     2086.90     2144.91     19.26 o 
   5   7   2      777.97      801.03     10.73 o 
   6   7   2      428.14      405.27     10.29 o 
   7   7   2      580.21      618.77      9.88 o 
   8   7   2       21.01       22.27      4.40 o 
   9   7   2       95.10       97.62     16.78 o 
  10   7   2       92.21       92.62     14.59 o 
 -10   8   2       35.49       22.60      6.56 o 
  -9   8   2       78.70       76.99      9.20 o 
  -8   8   2      581.45      581.71     11.93 o 
  -7   8   2        0.50        6.51      4.11 o 
  -6   8   2     2623.80     2677.75     19.12 o 
  -5   8   2     1733.73     1733.07     14.10 o 
  -4   8   2       16.63       19.22      1.89 o 
  -3   8   2      125.49      212.72      3.22 o 
  -2   8   2     8862.83     8979.74     60.52 o 
  -1   8   2      653.16      690.92      5.54 o 
   0   8   2     2805.26     2916.25     18.31 o 
   1   8   2     2053.39     1998.86     14.85 o 
   2   8   2      592.80      591.33      6.57 o 
   3   8   2     2348.29     2174.38     18.20 o 
   4   8   2       77.94       83.95      4.41 o 
   5   8   2        3.58        8.01      3.06 o 
   6   8   2     2540.83     2459.91     32.50 o 
   7   8   2       25.55       26.76      4.36 o 
   8   8   2      641.45      634.63     11.69 o 
   9   8   2        4.31        4.25      7.81 o 
  10   8   2      136.55      112.81     15.56 o 
 -10   9   2      369.07      355.63     12.50 o 
  -9   9   2      365.61      343.94     10.24 o 
  -8   9   2       23.29       21.24      4.90 o 
  -7   9   2     1030.43     1039.30     20.92 o 
  -6   9   2      776.81      810.64     10.61 o 
  -5   9   2        7.32        9.56      2.28 o 
  -4   9   2     1032.99     1158.71     11.97 o 
  -3   9   2     1674.80     1665.15     13.23 o 
  -2   9   2     3599.80     3714.16     23.80 o 
  -1   9   2    11193.88    11908.61     78.88 o 
   0   9   2     2800.39     2887.53     23.21 o 
   1   9   2    10275.07    10829.65     75.64 o 
   2   9   2     4135.13     3896.38     27.13 o 
   3   9   2        5.04        8.59      2.32 o 
   4   9   2      504.44      516.38     11.21 o 
   5   9   2     2519.68     2539.52     29.07 o 
   6   9   2      149.34      152.49      8.63 o 
   7   9   2      423.57      437.45      9.13 o 
   8   9   2       35.06       36.75      6.86 o 
   9   9   2        2.55        3.70      5.82 o 
 -10  10   2        5.59       25.70     10.43 o 
  -9  10   2        2.32        9.39      5.54 o 
  -8  10   2       48.03       46.71      6.63 o 
  -7  10   2      260.99      252.65     16.04 o 
  -6  10   2     2494.25     2476.83     17.36 o 
  -5  10   2      853.11      801.37      8.49 o 
  -4  10   2      104.43       98.96      3.05 o 
  -3  10   2     2656.58     2396.79     17.02 o 
  -2  10   2     2271.99     2191.61     15.03 o 
  -1  10   2      622.48      627.82      5.84 o 
   0  10   2     1567.49     1489.84     10.32 o 
   1  10   2     1962.79     1799.40     12.60 o 
   2  10   2       88.43       93.34      3.17 o 
   3  10   2     1008.38      982.97     10.00 o 
   4  10   2       53.40       59.16      3.05 o 
   5  10   2       39.88       42.23      4.48 o 
   6  10   2       68.14       58.09      6.14 o 
   7  10   2        8.43       11.72      5.25 o 
   8  10   2      196.15      204.15      8.35 o 
   9  10   2      144.88      168.30     10.74 o 
 -10  11   2      175.16      164.26     10.77 o 
  -9  11   2      511.06      517.64     18.86 o 
  -8  11   2       45.02       44.64      6.70 o 
  -7  11   2     1476.17     1461.30     39.05 o 
  -6  11   2       17.95       12.80      3.28 o 
  -5  11   2        5.52        6.17      2.62 o 
  -4  11   2      523.10      520.45      7.64 o 
  -3  11   2        7.46        4.02      2.19 o 
  -2  11   2     8916.60     9607.41     68.26 o 
  -1  11   2     3585.60     3529.35     21.97 o 
   0  11   2       35.23       54.07      2.71 o 
   1  11   2     6592.77     6546.82     44.55 o 
   2  11   2     1258.33     1287.67     13.97 o 
   3  11   2      357.74      337.45      4.89 o 
   4  11   2     1303.43     1286.83     14.46 o 
   5  11   2     2118.90     2169.59     36.87 o 
   6  11   2        5.10        6.24      5.37 o 
   7  11   2        4.10        0.08      4.84 o 
   8  11   2      131.53      127.52      7.24 o 
   9  11   2        7.42        2.66      5.95 o 
 -10  12   2       43.27       42.84      6.50 o 
  -9  12   2      112.52      116.12     12.39 o 
  -8  12   2       21.43       22.71      6.52 o 
  -7  12   2      150.11      169.94      7.37 o 
  -6  12   2      744.14      733.67     11.34 o 
  -5  12   2     1248.05     1226.17     11.22 o 
  -4  12   2       18.47       21.45      2.83 o 
  -3  12   2     4855.58     4868.17     33.63 o 
  -2  12   2     2435.06     2573.08     17.79 o 
  -1  12   2      132.17      132.73      3.48 o 
   0  12   2      750.17      664.95     12.59 o 
   1  12   2     1288.40     1170.60      9.61 o 
   2  12   2     1205.97     1260.62     10.35 o 
   3  12   2      768.85      774.22      7.71 o 
   4  12   2       89.67       90.11      5.36 o 
   5  12   2     2263.27     2232.10     27.41 o 
   6  12   2      186.28      197.72      9.89 o 
   7  12   2      207.75      210.21      9.49 o 
   8  12   2       59.07       60.31      8.37 o 
   9  12   2      777.15      748.19     23.20 o 
 -10  13   2       53.46       56.93      8.64 o 
  -9  13   2      439.63      474.10     11.75 o 
  -8  13   2       36.12       37.44      7.72 o 
  -7  13   2     1107.41     1120.72     28.70 o 
  -6  13   2        4.01        1.92      1.99 o 
  -5  13   2       26.60       22.41      2.59 o 
  -4  13   2      583.41      544.33      7.17 o 
  -3  13   2      958.36     1000.00      8.91 o 
  -2  13   2       82.66       71.80      2.72 o 
  -1  13   2     3587.54     3365.10     22.47 o 
   0  13   2       13.09       15.59      2.21 o 
   1  13   2     5698.10     5597.28     40.64 o 
   2  13   2      172.83      170.79      5.59 o 
   3  13   2      225.98      244.32      4.42 o 
   4  13   2      258.88      247.73     10.45 o 
   5  13   2      815.35      885.24     18.32 o 
   6  13   2        2.21        8.24      4.27 o 
   7  13   2       31.12       36.52      6.51 o 
   8  13   2       59.74       55.31      8.14 o 
   9  13   2        3.34       -1.63      6.25 o 
 -10  14   2       47.37       54.31      7.33 o 
  -9  14   2       56.36       53.75      8.58 o 
  -8  14   2      330.69      342.92     12.91 o 
  -7  14   2        1.84        6.05      4.71 o 
  -6  14   2       89.37       95.71      5.72 o 
  -5  14   2     1720.48     1667.36     16.21 o 
  -4  14   2      875.55      877.47      9.01 o 
  -3  14   2     4469.88     4300.17     31.57 o 
  -2  14   2       18.16       11.18      2.50 o 
  -1  14   2      643.24      600.37      6.77 o 
   0  14   2      383.33      371.18      6.48 o 
   1  14   2     5577.07     5622.20     40.62 o 
   2  14   2      445.14      429.95      5.82 o 
   3  14   2     1289.34     1227.98     11.59 o 
   4  14   2      359.00      349.78     10.29 o 
   5  14   2      972.90      963.23     17.82 o 
   6  14   2      504.03      502.34     14.20 o 
   7  14   2      212.60      211.45     10.52 o 
   8  14   2        0.31       -5.99      5.99 o 
   9  14   2      486.83      515.06     15.93 o 
 -10  15   2      107.75       89.35     11.99 o 
  -9  15   2      482.97      516.73     13.73 o 
  -8  15   2       53.45       56.18      7.78 o 
  -7  15   2     1483.96     1465.36     45.57 o 
  -6  15   2      737.44      675.70     13.17 o 
  -5  15   2       47.12       62.90      3.84 o 
  -4  15   2       14.60       17.74      2.99 o 
  -3  15   2      402.39      391.78      7.14 o 
  -2  15   2      128.99      147.06      4.29 o 
  -1  15   2     4689.94     4675.92     35.62 o 
   0  15   2      132.89      116.56      3.64 o 
   1  15   2     1969.04     1797.37     15.06 o 
   2  15   2      846.61      808.87     12.20 o 
   3  15   2      703.78      710.95      9.45 o 
   4  15   2      273.58      265.32      6.35 o 
   5  15   2      920.58      921.18     17.02 o 
   6  15   2      163.96      168.66     10.59 o 
   7  15   2       78.10       89.92      6.92 o 
   8  15   2       43.03       43.64      8.58 o 
   9  15   2        1.16       15.43      6.65 o 
  -9  16   2      220.59      223.84     10.63 o 
  -8  16   2      333.08      355.72     16.20 o 
  -7  16   2        5.35        5.18      5.81 o 
  -6  16   2      343.57      349.47     17.68 o 
  -5  16   2      229.84      228.72      9.65 o 
  -4  16   2      196.76      189.68      7.22 o 
  -3  16   2     1018.95     1006.33     10.55 o 
  -2  16   2        2.55        2.89      2.73 o 
  -1  16   2       48.78       59.36      3.44 o 
   0  16   2      578.78      601.94      7.31 o 
   1  16   2     1046.28     1040.39     11.15 o 
   2  16   2       59.05       54.27      4.24 o 
   3  16   2     1279.78     1204.66     12.16 o 
   4  16   2      745.36      720.66     13.88 o 
   5  16   2        6.06        0.59      6.57 o 
   6  16   2        3.64       -4.77      7.76 o 
   7  16   2      205.68      221.47     10.46 o 
   8  16   2       88.56       79.39     12.52 o 
  -9  17   2      158.60      158.56     12.82 o 
  -8  17   2        7.37        4.29      5.68 o 
  -7  17   2     1259.68     1298.75     26.08 o 
  -6  17   2       27.75       15.41      3.52 o 
  -5  17   2      387.55      357.36      6.04 o 
  -4  17   2       17.84       20.95      3.43 o 
  -3  17   2     3064.03     2973.60     23.49 o 
  -2  17   2       10.47        8.93      3.34 o 
  -1  17   2     2895.00     2811.41     26.54 o 
   0  17   2      300.23      286.44      5.67 o 
   1  17   2       12.19        8.70      3.17 o 
   2  17   2       72.24       66.99      3.74 o 
   3  17   2      835.49      827.66      9.62 o 
   4  17   2      444.19      428.26      9.78 o 
   5  17   2      896.84      873.65     29.40 o 
   6  17   2       54.61       75.03      8.26 o 
   7  17   2      134.10      177.96     10.43 o 
   8  17   2        1.26       -7.64      7.64 o 
  -9  18   2      189.16      196.26     14.02 o 
  -8  18   2       54.94       67.70     10.45 o 
  -7  18   2       55.77       56.72      7.23 o 
  -6  18   2      118.62      124.51      9.73 o 
  -5  18   2     1255.92     1286.38     13.29 o 
  -4  18   2      171.31      193.08      4.83 o 
  -3  18   2        9.27       12.18      3.15 o 
  -2  18   2      118.93      110.90      5.44 o 
  -1  18   2      139.21      121.35      4.62 o 
   0  18   2        9.01        6.29      3.54 o 
   1  18   2      890.48      899.96     11.78 o 
   2  18   2      680.22      680.16      9.37 o 
   3  18   2     3897.57     3834.39     31.43 o 
   4  18   2       32.76       38.09      3.72 o 
   5  18   2       13.18       12.67      2.93 o 
   6  18   2        4.41       14.96      6.81 o 
   7  18   2      124.78      105.94     18.16 o 
   8  18   2      143.76      135.72     19.48 o 
  -9  19   2       25.32       19.03      8.37 o 
  -8  19   2       18.70       16.22      7.46 o 
  -7  19   2      238.13      282.63     12.08 o 
  -6  19   2       14.64        4.75      2.92 o 
  -5  19   2     1167.15     1119.92     17.71 o 
  -4  19   2     1018.98     1005.03     12.51 o 
  -3  19   2     1000.81      994.80     15.05 o 
  -2  19   2      458.44      427.10      8.88 o 
  -1  19   2     2613.49     2547.85     20.74 o 
   0  19   2      512.78      509.89      8.33 o 
   1  19   2        7.13        3.76      2.84 o 
   2  19   2      605.44      587.36      8.46 o 
   3  19   2       92.41       78.56      4.80 o 
   4  19   2      285.29      290.07      5.99 o 
   5  19   2      275.72      273.43      6.73 o 
   6  19   2        2.20        0.04      5.50 o 
   7  19   2      378.08      433.20     17.30 o 
   8  19   2        0.50        5.97      6.71 o 
  -9  20   2      377.37      385.14     17.14 o 
  -8  20   2        2.11        0.66      6.25 o 
  -7  20   2      122.78      131.09     11.12 o 
  -6  20   2        3.94        3.31      2.98 o 
  -5  20   2      403.12      385.04      9.45 o 
  -4  20   2       39.42       38.44      4.69 o 
  -3  20   2      505.30      502.53      8.58 o 
  -2  20   2      149.24      140.71      5.39 o 
  -1  20   2      688.83      670.98     11.81 o 
   0  20   2      242.88      226.24      5.34 o 
   1  20   2     2254.61     2176.33     22.63 o 
   2  20   2        6.74       -2.91      2.98 o 
   3  20   2     2636.76     2655.03     24.15 o 
   4  20   2       18.11       16.78      3.13 o 
   5  20   2        0.52       -4.14      5.87 o 
   6  20   2       11.67        2.09      5.48 o 
   7  20   2      120.56      151.95     12.89 o 
   8  20   2       11.68        8.72      6.42 o 
  -8  21   2        8.12        4.63      7.15 o 
  -7  21   2      143.29      111.69     16.56 o 
  -6  21   2       57.75       44.61      9.37 o 
  -5  21   2      538.51      569.77     10.26 o 
  -4  21   2      184.66      186.65     10.15 o 
  -3  21   2       74.77       76.31      4.89 o 
  -2  21   2        3.93        6.11      3.08 o 
  -1  21   2     1192.71     1177.24     14.19 o 
   0  21   2       42.98       50.01      4.76 o 
   1  21   2      121.25      109.04      5.13 o 
   2  21   2      388.14      371.20      9.68 o 
   3  21   2        0.91       -2.44      3.88 o 
   4  21   2      186.71      188.95      6.24 o 
   5  21   2      108.55      139.90      9.05 o 
   6  21   2        2.32       -2.34      5.94 o 
   7  21   2      322.81      346.65     16.32 o 
  -8  22   2       27.99       26.33      8.08 o 
  -7  22   2       18.22        8.28      6.54 o 
  -6  22   2      141.36      149.81     17.61 o 
  -5  22   2      148.15      147.74     12.52 o 
  -4  22   2       16.77       18.21      4.19 o 
  -3  22   2      593.07      587.92     10.12 o 
  -2  22   2       66.23       70.03      6.44 o 
  -1  22   2      624.71      618.45      9.99 o 
   0  22   2       12.55       15.88      3.99 o 
   1  22   2      252.86      254.83      7.78 o 
   2  22   2       77.52       72.01      5.06 o 
   3  22   2     1455.15     1430.22     16.44 o 
   4  22   2       65.81       68.34      6.86 o 
   5  22   2      267.89      275.40     10.56 o 
   6  22   2       18.29       29.37      7.05 o 
   7  22   2       72.53       63.72     11.91 o 
  -8  23   2      167.52      166.97     15.59 o 
  -7  23   2      270.23      336.78     13.36 o 
  -6  23   2        0.70        5.99      6.29 o 
  -5  23   2      439.78      416.33     11.35 o 
  -4  23   2      992.71      981.51     13.07 o 
  -3  23   2      196.42      202.75      7.41 o 
  -2  23   2        1.24       -2.02      3.96 o 
  -1  23   2     1063.37     1105.53     13.43 o 
   0  23   2       39.10       37.74      6.38 o 
   1  23   2      194.79      187.21      6.77 o 
   2  23   2       28.45       28.28      4.90 o 
   3  23   2        2.82        0.11      4.51 o 
   4  23   2      184.22      183.25      7.52 o 
   5  23   2       87.05       78.98      7.56 o 
   6  23   2       39.77       45.35      7.36 o 
   7  23   2      359.56      400.54     15.20 o 
  -7  24   2        2.73        0.83      7.96 o 
  -6  24   2        4.91       15.02      8.77 o 
  -5  24   2      233.44      203.93      7.06 o 
  -4  24   2        2.74        7.26      4.56 o 
  -3  24   2      727.32      719.61     11.52 o 
  -2  24   2      327.00      314.43      7.89 o 
  -1  24   2       32.63       34.34      5.12 o 
   0  24   2     1274.98     1254.20     14.78 o 
   1  24   2      124.71      136.41      6.97 o 
   2  24   2       13.17       10.90      3.79 o 
   3  24   2      653.34      618.00     10.48 o 
   4  24   2      531.43      560.91     19.35 o 
   5  24   2      217.09      230.62     12.25 o 
   6  24   2        7.21        1.23      6.51 o 
  -7  25   2      348.78      388.96     14.74 o 
  -6  25   2        2.71        0.89      5.34 o 
  -5  25   2       32.58       29.69      4.61 o 
  -4  25   2      511.90      506.28     10.16 o 
  -3  25   2        1.95       -2.84      4.36 o 
  -2  25   2      116.88      125.04      7.90 o 
  -1  25   2       10.87       13.93      4.45 o 
   0  25   2      242.21      237.98      7.75 o 
   1  25   2      732.82      763.07     14.94 o 
   2  25   2       20.28       23.55      4.57 o 
   3  25   2       13.29        7.71      4.58 o 
   4  25   2      313.11      329.44     11.15 o 
   5  25   2      182.26      177.06     10.99 o 
   6  25   2       30.91       27.49     10.42 o 
  -7  26   2        0.95       -7.69      7.69 o 
  -6  26   2       50.64       33.21      9.56 o 
  -5  26   2       94.25       76.87      7.00 o 
  -4  26   2        9.62       11.17      4.15 o 
  -3  26   2      296.58      326.01     12.24 o 
  -2  26   2       56.91       60.81      6.00 o 
  -1  26   2        0.33        2.75      4.12 o 
   0  26   2     1458.22     1466.81     21.28 o 
   1  26   2      606.91      602.94     12.00 o 
   2  26   2       18.80       21.64      6.18 o 
   3  26   2      132.68      146.39      7.02 o 
   4  26   2      185.05      174.11      8.33 o 
   5  26   2        8.53       22.27      8.14 o 
   6  26   2       14.64       10.00      8.53 o 
  -6  27   2       64.71       58.25     14.08 o 
  -5  27   2        1.72        2.83      5.15 o 
  -4  27   2      340.20      327.26     12.34 o 
  -3  27   2       15.74       25.55      4.72 o 
  -2  27   2        5.28        6.10      4.80 o 
  -1  27   2        3.72        3.84      4.98 o 
   0  27   2      109.44      137.89      7.99 o 
   1  27   2       58.32       57.32      7.07 o 
   2  27   2       52.32       55.85      6.13 o 
   3  27   2        3.45        3.79      3.90 o 
   4  27   2       77.94       77.14      9.45 o 
   5  27   2      163.06      193.86     12.23 o 
  -6  28   2       49.40       33.90     10.94 o 
  -5  28   2      102.35      103.15     10.85 o 
  -4  28   2       10.28       17.60      6.51 o 
  -3  28   2      169.88      179.50      9.05 o 
  -2  28   2      317.37      343.06     11.06 o 
  -1  28   2       84.30       91.17      7.30 o 
   0  28   2      158.76      162.15      7.45 o 
   1  28   2      282.71      272.00      8.67 o 
   2  28   2       59.44       55.78      5.34 o 
   3  28   2        1.05       11.44      6.44 o 
   4  28   2       91.15      103.06     11.17 o 
   5  28   2       83.31       83.97     12.36 o 
  -5  29   2       27.13       16.75      7.99 o 
  -4  29   2       20.55       22.49      7.16 o 
  -3  29   2        2.43        6.52      6.05 o 
  -2  29   2       70.42       60.83      6.88 o 
  -1  29   2       38.83       34.64      6.77 o 
   0  29   2       17.40       17.67      6.04 o 
   1  29   2      122.21      139.15      7.42 o 
   2  29   2      310.66      311.36     10.68 o 
   3  29   2        4.27        2.92      5.03 o 
   4  29   2       99.45      100.95     10.66 o 
  -4  30   2        0.34        5.57      5.12 o 
  -3  30   2       62.08       49.53      7.64 o 
  -2  30   2      523.92      520.52     12.12 o 
  -1  30   2       89.33       78.29      7.77 o 
   0  30   2      349.66      351.87     13.36 o 
   1  30   2       33.55       31.03      6.75 o 
   2  30   2        4.84        3.42      5.74 o 
   3  30   2        6.03       -2.67      4.53 o 
  -3  31   2      132.40      156.22      7.85 o 
  -2  31   2        1.12        1.40      4.95 o 
  -1  31   2       49.45       59.01      9.42 o 
   0  31   2       13.24       20.38      7.84 o 
   1  31   2       58.45       52.66      7.48 o 
   2  31   2      298.20      321.33     10.15 o 
   3  31   2        0.16        2.27      5.01 o 
  -2  32   2      326.18      330.21     12.08 o 
  -1  32   2        9.05       11.23      5.92 o 
   0  32   2      166.76      149.28      9.64 o 
   1  32   2        0.84        1.63      4.82 o 
  -9   0   3      349.48      343.42     11.75 o 
  -7   0   3       56.29       50.88      4.59 o 
  -5   0   3     1829.95     1715.11     21.23 o 
  -3   0   3     5925.97     6026.85    102.04 o 
  -1   0   3     6221.79     6223.71    124.98 o 
   1   0   3     7126.32     7617.20     62.74 o 
   3   0   3     1613.24     1696.92     19.98 o 
   5   0   3      300.26      271.00      6.16 o 
   7   0   3     2505.19     2513.31     27.78 o 
 -11   1   3      231.04      221.33     37.40 o 
 -10   1   3        9.51        5.48     16.24 o 
  -9   1   3      401.25      397.23      7.28 o 
  -8   1   3        0.20       -1.73      2.68 o 
  -7   1   3     3063.00     3089.18     31.24 o 
  -6   1   3       91.66       86.68      3.67 o 
  -5   1   3     5013.29     4899.31     42.48 o 
  -4   1   3      980.65     1113.51     10.52 o 
  -3   1   3     1609.59     1717.89     16.04 o 
  -2   1   3      135.43      148.95      5.29 o 
  -1   1   3       55.87       72.84      7.87 o 
   0   1   3      781.66      851.07      5.25 o 
   1   1   3     9757.74     9979.01     60.79 o 
   2   1   3       10.49       12.73      1.47 o 
   3   1   3     3846.45     3591.47     25.51 o 
   4   1   3     1072.75     1093.73     11.14 o 
   5   1   3      365.36      362.38      4.90 o 
   6   1   3      229.74      225.21      3.72 o 
   7   1   3     1491.49     1415.98     24.67 o 
   8   1   3        9.66       11.50      9.51 o 
   9   1   3        4.12       30.33     22.81 o 
 -11   2   3       69.88       63.67     15.45 o 
 -10   2   3        6.11       -1.13      7.52 o 
  -9   2   3      273.43      287.41     11.38 o 
  -8   2   3       54.31       53.74      3.96 o 
  -7   2   3     2257.11     2373.62     28.64 o 
  -6   2   3      382.70      394.43      5.36 o 
  -5   2   3     1195.74     1171.34     12.41 o 
  -4   2   3      993.00     1003.63      8.62 o 
  -3   2   3     1347.50     1232.33     10.41 o 
  -2   2   3     1478.08     1533.28     14.34 o 
  -1   2   3     7198.79     7288.44    122.44 o 
   0   2   3    10159.59    10681.37     74.09 o 
   1   2   3      166.38      145.78      2.38 o 
   2   2   3      590.79      604.20     11.02 o 
   3   2   3       82.05       79.47      2.32 o 
   4   2   3       70.30       74.55      2.88 o 
   5   2   3      293.80      297.06      6.08 o 
   6   2   3       35.84       37.48      3.93 o 
   7   2   3     1333.68     1186.40     65.88 o 
   8   2   3       78.07       95.49     16.58 o 
   9   2   3       54.37       53.36     13.65 o 
 -11   3   3      102.61       91.75     14.11 o 
 -10   3   3        0.28        8.13      8.39 o 
  -9   3   3      343.36      348.37     10.82 o 
  -8   3   3      171.36      166.68      4.96 o 
  -7   3   3     1632.34     1608.58     18.47 o 
  -6   3   3      230.23      231.96      5.59 o 
  -5   3   3     7493.94     7909.74     64.29 o 
  -4   3   3     1297.95     1323.99     10.82 o 
  -3   3   3     1228.94     1129.22     11.00 o 
  -2   3   3        6.24        7.05      1.78 o 
  -1   3   3     3631.44     3803.21     26.61 o 
   0   3   3     2577.01     2642.08     16.51 o 
   1   3   3     3562.76     3550.88     25.28 o 
   2   3   3     1177.45     1214.12     10.94 o 
   3   3   3     7055.60     6905.71     59.72 o 
   4   3   3     1485.58     1419.95     13.64 o 
   5   3   3      296.08      297.71      4.71 o 
   6   3   3      325.99      308.64      8.66 o 
   7   3   3      796.88      783.23     18.01 o 
   8   3   3        4.80        3.88      5.14 o 
   9   3   3       72.56       64.51     11.69 o 
 -11   4   3       13.42       10.87     11.49 o 
 -10   4   3       22.26        5.35      8.58 o 
  -9   4   3      285.86      276.54      9.29 o 
  -8   4   3        4.95        6.31      2.33 o 
  -7   4   3     2049.86     2059.37     27.04 o 
  -6   4   3      418.70      455.61      5.62 o 
  -5   4   3     2930.98     3221.96     26.42 o 
  -4   4   3     2615.12     2609.96     22.25 o 
  -3   4   3     1907.73     1988.36     14.78 o 
  -2   4   3     4775.87     5011.33     33.54 o 
  -1   4   3     2276.34     2119.25     14.35 o 
   0   4   3     4076.81     4184.38     30.22 o 
   1   4   3     2088.33     1934.01     12.88 o 
   2   4   3     3142.16     3285.44     33.14 o 
   3   4   3       62.59       47.77      2.35 o 
   4   4   3        8.44        8.51      2.16 o 
   5   4   3     3376.48     3416.91     23.94 o 
   6   4   3      104.81       97.05      4.92 o 
   7   4   3      476.70      473.26     12.78 o 
   8   4   3      176.01      165.96     11.74 o 
   9   4   3        1.96       19.34      9.81 o 
 -11   5   3      200.12      207.12     20.15 o 
 -10   5   3        0.14        1.88      7.67 o 
  -9   5   3        8.04       11.76      5.05 o 
  -8   5   3     1058.40     1061.27     11.82 o 
  -7   5   3      273.35      260.26      8.52 o 
  -6   5   3      155.03      169.37      5.51 o 
  -5   5   3     4006.87     3855.55     38.91 o 
  -4   5   3     1016.15      928.33     13.65 o 
  -3   5   3     8414.68     8737.61     62.51 o 
  -2   5   3       18.56       17.62      1.38 o 
  -1   5   3        5.79       16.89      1.86 o 
   0   5   3      250.76      231.92      5.32 o 
   1   5   3     4037.86     3904.16     29.92 o 
   2   5   3     3201.00     3313.67     28.89 o 
   3   5   3     4511.56     4460.24     34.12 o 
   4   5   3     2032.72     1945.04     16.20 o 
   5   5   3       35.26       38.28      1.85 o 
   6   5   3      782.91      819.18     11.65 o 
   7   5   3      207.53      194.35      6.75 o 
   8   5   3      101.55      102.22      7.05 o 
   9   5   3      420.53      422.78     22.69 o 
 -11   6   3       65.27       42.73     14.88 o 
 -10   6   3      158.63      167.46     26.47 o 
  -9   6   3      290.38      288.71      9.80 o 
  -8   6   3     1021.28      918.69     16.25 o 
  -7   6   3     2764.03     2670.52     22.31 o 
  -6   6   3        8.11        5.63      2.34 o 
  -5   6   3      284.41      319.07      4.80 o 
  -4   6   3     1476.06     1277.22     13.64 o 
  -3   6   3       11.87       45.31      2.27 o 
  -2   6   3      959.92     1021.23      7.04 o 
  -1   6   3     3468.76     3440.71     18.92 o 
   0   6   3     5006.99     5261.30     33.18 o 
   1   6   3     3604.97     3672.72     27.58 o 
   2   6   3     1832.33     1790.89     11.62 o 
   3   6   3      601.66      588.95      5.97 o 
   4   6   3      154.44      155.93      4.25 o 
   5   6   3     3683.73     3710.81     34.65 o 
   6   6   3      325.23      328.41     11.13 o 
   7   6   3      409.92      403.30     10.45 o 
   8   6   3      178.99      168.49      9.21 o 
   9   6   3       65.54       39.14     24.63 o 
 -11   7   3      370.48      415.27     22.06 o 
 -10   7   3       33.76       26.60      9.00 o 
  -9   7   3       18.03       18.11      6.18 o 
  -8   7   3     1664.42     1643.64     20.94 o 
  -7   7   3       19.72       15.27      2.18 o 
  -6   7   3        8.03        6.93      2.11 o 
  -5   7   3     1248.92     1249.16     19.45 o 
  -4   7   3      741.53      708.54      8.11 o 
  -3   7   3    13591.32    14494.25    113.76 o 
  -2   7   3      265.06      216.95      2.97 o 
  -1   7   3       13.75        6.82      1.42 o 
   0   7   3     2774.46     2855.23     17.86 o 
   1   7   3     2558.85     2404.51     21.71 o 
   2   7   3        0.12        2.06      1.90 o 
   3   7   3      743.21      730.12      6.03 o 
   4   7   3      736.20      681.84      9.04 o 
   5   7   3      464.76      452.96      7.63 o 
   6   7   3      953.18      996.62     12.64 o 
   7   7   3       48.71       50.69      4.80 o 
   8   7   3        0.17        1.60      4.56 o 
   9   7   3      374.34      364.24     21.85 o 
 -11   8   3      251.43      250.54     19.27 o 
 -10   8   3      220.36      230.25     11.34 o 
  -9   8   3      449.37      429.69     13.85 o 
  -8   8   3      402.47      407.73     10.76 o 
  -7   8   3     3676.42     3687.17     36.17 o 
  -6   8   3       24.91       27.42      3.36 o 
  -5   8   3       99.62      109.26      4.50 o 
  -4   8   3     8489.97     8932.75     91.99 o 
  -3   8   3      309.15      302.77      5.03 o 
  -2   8   3      162.76      134.95      2.52 o 
  -1   8   3     4931.07     5265.18     31.18 o 
   0   8   3      336.11      324.56      5.84 o 
   1   8   3      526.13      434.95      4.64 o 
   2   8   3     1007.28      966.60      9.57 o 
   3   8   3      226.32      211.22      4.52 o 
   4   8   3      859.76      864.07      7.55 o 
   5   8   3     1484.61     1426.59     15.36 o 
   6   8   3       34.97       33.66      4.99 o 
   7   8   3      317.12      334.67      8.07 o 
   8   8   3       23.01       24.71      5.88 o 
   9   8   3       12.36       18.71     11.77 o 
 -10   9   3      198.80      174.93     11.21 o 
  -9   9   3        1.15        7.58      6.84 o 
  -8   9   3      539.77      563.70     16.54 o 
  -7   9   3      402.48      363.92      5.79 o 
  -6   9   3      636.16      598.64      9.28 o 
  -5   9   3      177.90      194.67      5.21 o 
  -4   9   3        7.01        9.58      2.04 o 
  -3   9   3     1901.31     1739.65     15.06 o 
  -2   9   3     4805.20     4647.36     30.26 o 
  -1   9   3       48.54       84.64      2.54 o 
   0   9   3     6110.10     6201.88     41.14 o 
   1   9   3    10227.64    10678.64     75.32 o 
   2   9   3       48.30       65.43      3.05 o 
   3   9   3      362.48      356.02      7.33 o 
   4   9   3      162.58      155.42      4.20 o 
   5   9   3      106.44      120.74      5.07 o 
   6   9   3      349.05      349.73      9.70 o 
   7   9   3        1.25        0.25      4.27 o 
   8   9   3      112.72      122.19     12.30 o 
   9   9   3      614.80      610.99     33.27 o 
 -10  10   3      331.48      347.40     16.65 o 
  -9  10   3       60.72       42.00      7.24 o 
  -8  10   3      239.33      246.65     10.47 o 
  -7  10   3      765.37      803.65     13.08 o 
  -6  10   3      724.19      694.50      8.77 o 
  -5  10   3       15.46       11.76      3.23 o 
  -4  10   3      804.02      734.52      7.17 o 
  -3  10   3     2684.79     2916.22     22.87 o 
  -2  10   3       54.44       28.93      2.17 o 
  -1  10   3       18.99       30.04      2.11 o 
   0  10   3       77.15      116.38      4.64 o 
   1  10   3      206.57      180.30      4.65 o 
   2  10   3     6795.67     7061.94     58.45 o 
   3  10   3     2011.30     2021.49     18.77 o 
   4  10   3     1505.26     1476.41     11.22 o 
   5  10   3     2628.92     2554.91     26.96 o 
   6  10   3      759.61      779.68     12.37 o 
   7  10   3        7.95        9.22      5.34 o 
   8  10   3       59.25       75.28      8.63 o 
   9  10   3       11.39        6.92      9.60 o 
 -10  11   3      106.25       76.93     17.04 o 
  -9  11   3       56.94       52.63      8.77 o 
  -8  11   3       16.12       22.83      5.25 o 
  -7  11   3       20.95       23.13      2.32 o 
  -6  11   3       55.14       59.26      4.01 o 
  -5  11   3      528.84      524.67      6.95 o 
  -4  11   3       23.05       26.05      2.29 o 
  -3  11   3      350.55      348.17      4.31 o 
  -2  11   3     5153.14     5055.63     35.19 o 
  -1  11   3       59.50       44.83      2.55 o 
   0  11   3     1644.61     1422.66     11.17 o 
   1  11   3     1389.47     1322.82     10.01 o 
   2  11   3     1443.63     1419.55     13.42 o 
   3  11   3     1716.53     1749.78     16.21 o 
   4  11   3      420.30      406.43      5.50 o 
   5  11   3      143.96      149.41      5.83 o 
   6  11   3      567.07      567.15     11.15 o 
   7  11   3       16.88       16.39      5.49 o 
   8  11   3       85.19       84.99      7.12 o 
   9  11   3       87.16       65.82      8.36 o 
 -10  12   3      750.10      769.26     31.51 o 
  -9  12   3        4.56       -1.27      7.14 o 
  -8  12   3      108.14      106.75     18.56 o 
  -7  12   3      948.74      835.19     26.40 o 
  -6  12   3     2179.40     2093.21     21.90 o 
  -5  12   3      821.23      810.40      8.72 o 
  -4  12   3      183.29      158.09      6.62 o 
  -3  12   3     1908.31     1881.76     13.74 o 
  -2  12   3       43.78       60.32      3.57 o 
  -1  12   3     1182.41     1160.19     12.58 o 
   0  12   3      842.72      914.21      8.79 o 
   1  12   3       86.71       94.96      3.10 o 
   2  12   3     5022.50     4906.58     38.19 o 
   3  12   3       40.94       43.93      3.86 o 
   4  12   3     1083.35     1040.96      9.32 o 
   5  12   3     1714.20     1758.72     21.10 o 
   6  12   3      287.68      300.98      9.50 o 
   7  12   3       31.73       36.83      6.45 o 
   8  12   3      323.62      329.70     12.12 o 
   9  12   3        8.28       25.40      8.71 o 
 -10  13   3      257.19      268.97     14.23 o 
  -9  13   3       79.98       83.73      8.47 o 
  -8  13   3        8.14        6.46      4.94 o 
  -7  13   3        2.38        1.33      1.83 o 
  -6  13   3      760.21      792.56     15.92 o 
  -5  13   3       17.48       11.23      2.33 o 
  -4  13   3       61.85       61.70      4.04 o 
  -3  13   3       43.49       49.91      2.65 o 
  -2  13   3     9826.77     9850.18     72.23 o 
  -1  13   3      630.73      653.26      8.28 o 
   0  13   3     1766.54     1693.67     12.97 o 
   1  13   3       27.23       48.64      2.98 o 
   2  13   3      242.38      241.72      4.92 o 
   3  13   3      595.60      630.38      8.84 o 
   4  13   3      266.37      261.01      4.58 o 
   5  13   3      346.35      345.79      9.27 o 
   6  13   3      509.25      518.16     12.86 o 
   7  13   3       24.50       26.65      6.83 o 
   8  13   3       69.10       78.50      7.83 o 
   9  13   3        0.68        4.67      7.31 o 
 -10  14   3      324.51      353.61     15.88 o 
  -9  14   3       21.84       31.22      8.27 o 
  -8  14   3        2.10        2.13      5.51 o 
  -7  14   3      153.05      127.00      5.56 o 
  -6  14   3     1454.13     1465.37     16.68 o 
  -5  14   3      626.64      645.17     13.80 o 
  -4  14   3      132.68      136.15      3.56 o 
  -3  14   3       28.49       30.80      2.78 o 
  -2  14   3       45.80       43.30      3.08 o 
  -1  14   3     1701.31     1773.54     18.00 o 
   0  14   3        8.74       24.23      2.69 o 
   1  14   3       54.93       60.68      3.47 o 
   2  14   3     1904.64     1833.47     14.82 o 
   3  14   3     1266.30     1261.18     15.51 o 
   4  14   3      522.36      498.07     15.16 o 
   5  14   3       38.09       44.63      7.32 o 
   6  14   3      173.28      197.08      7.27 o 
   7  14   3      360.80      361.28     12.93 o 
   8  14   3      193.65      212.17     11.28 o 
 -10  15   3       65.30       60.01     15.19 o 
  -9  15   3      126.70      127.03     15.63 o 
  -8  15   3      345.73      344.29     13.30 o 
  -7  15   3        6.33        3.90      2.01 o 
  -6  15   3     1021.08     1021.03     13.91 o 
  -5  15   3       40.55       41.96      3.86 o 
  -4  15   3      297.07      282.73      6.02 o 
  -3  15   3        5.26        4.80      2.33 o 
  -2  15   3     6294.18     6300.78     46.74 o 
  -1  15   3      329.30      348.55      8.36 o 
   0  15   3     2107.57     2100.72     17.27 o 
   1  15   3       44.15       44.70      3.14 o 
   2  15   3      127.23      122.84      4.14 o 
   3  15   3     1745.65     1787.08     15.46 o 
   4  15   3      845.15      842.84     11.03 o 
   5  15   3       14.11        9.64      4.96 o 
   6  15   3      232.13      264.03      8.82 o 
   7  15   3       25.44       25.65      6.18 o 
   8  15   3       26.36       14.61      6.34 o 
  -9  16   3        2.96        3.87      5.37 o 
  -8  16   3        9.31        5.23      5.90 o 
  -7  16   3      212.98      228.58     11.34 o 
  -6  16   3      124.38      141.55      5.48 o 
  -5  16   3       61.84       47.29      3.57 o 
  -4  16   3     1012.89      997.39     10.67 o 
  -3  16   3      557.58      523.43      7.80 o 
  -2  16   3       91.41       86.53      4.18 o 
  -1  16   3      508.76      499.04      7.81 o 
   0  16   3      718.56      729.78     11.10 o 
   1  16   3      982.06      935.65      9.78 o 
   2  16   3      239.61      215.45      5.17 o 
   3  16   3       52.31       55.28      2.99 o 
   4  16   3     1113.93     1075.43     13.93 o 
   5  16   3      139.36      157.20     10.32 o 
   6  16   3       91.35      108.29      8.35 o 
   7  16   3       44.10       46.83      7.07 o 
   8  16   3      232.33      270.73     10.68 o 
  -9  17   3      100.55       91.72     12.96 o 
  -8  17   3      632.73      649.22     23.35 o 
  -7  17   3      163.17      152.98      8.82 o 
  -6  17   3      251.74      258.93     10.05 o 
  -5  17   3       36.50       41.24      3.75 o 
  -4  17   3      582.43      556.69      8.09 o 
  -3  17   3      304.99      299.15      6.03 o 
  -2  17   3      779.15      775.98     11.84 o 
  -1  17   3      422.45      405.06      8.27 o 
   0  17   3     2374.29     2313.54     20.56 o 
   1  17   3        0.65        3.18      3.92 o 
   2  17   3        1.20       -2.87      2.87 o 
   3  17   3      202.37      194.17      5.98 o 
   4  17   3      663.47      653.13     10.26 o 
   5  17   3       34.75       25.20      7.75 o 
   6  17   3       42.01       59.88      6.87 o 
   7  17   3        5.90       -2.59     10.68 o 
   8  17   3        1.49        4.06      6.35 o 
  -9  18   3       13.36       12.97      7.75 o 
  -8  18   3        0.51        1.37      6.61 o 
  -7  18   3       43.47       54.95      6.59 o 
  -6  18   3      657.79      646.97     10.83 o 
  -5  18   3      303.10      294.27      8.21 o 
  -4  18   3     3200.69     3203.40     27.20 o 
  -3  18   3      251.54      255.51      5.74 o 
  -2  18   3      327.30      309.36      9.32 o 
  -1  18   3       10.08       10.89      3.16 o 
   0  18   3      313.91      301.22      9.13 o 
   1  18   3     1682.69     1732.73     16.17 o 
   2  18   3     1663.52     1649.61     15.76 o 
   3  18   3      295.19      292.97      6.79 o 
   4  18   3       17.95       15.41      6.32 o 
   5  18   3      159.41      212.03     18.09 o 
   6  18   3       32.09       33.26      9.26 o 
   7  18   3       48.02       39.63      8.26 o 
   8  18   3      252.64      284.80     11.74 o 
  -9  19   3        0.02       -2.70      6.36 o 
  -8  19   3      707.22      784.59     17.15 o 
  -7  19   3        6.70       -0.84      5.35 o 
  -6  19   3      451.53      435.92      9.08 o 
  -5  19   3       61.23       68.79      4.42 o 
  -4  19   3        3.02        6.32      3.21 o 
  -3  19   3     1788.52     1657.19     16.61 o 
  -2  19   3      739.77      729.30     10.42 o 
  -1  19   3        1.00        2.06      3.26 o 
   0  19   3     2263.95     2179.34     19.39 o 
   1  19   3      337.57      318.19      6.21 o 
   2  19   3     1177.26     1138.64     14.18 o 
   3  19   3       10.24        7.65      3.33 o 
   4  19   3      388.47      387.06     13.39 o 
   5  19   3      195.82      196.85     12.91 o 
   6  19   3      256.45      288.32     17.04 o 
   7  19   3       49.24       39.52      9.94 o 
  -9  20   3       25.67       33.55      7.62 o 
  -8  20   3       14.82       18.91      8.79 o 
  -7  20   3       15.04       18.57      6.54 o 
  -6  20   3       31.87       33.95      3.83 o 
  -5  20   3      224.18      196.54      6.64 o 
  -4  20   3     1006.37     1024.23     12.55 o 
  -3  20   3      542.29      508.44      8.80 o 
  -2  20   3      893.06      875.02     11.83 o 
  -1  20   3      909.81      850.61     10.21 o 
   0  20   3     1065.91     1067.56     12.89 o 
   1  20   3      713.66      654.73      9.41 o 
   2  20   3      551.69      566.89     11.01 o 
   3  20   3       63.08       60.29      4.90 o 
   4  20   3       83.21       96.92      8.79 o 
   5  20   3        5.39        6.10      5.40 o 
   6  20   3       16.57       44.68     16.54 o 
   7  20   3        0.29        5.83      6.44 o 
  -8  21   3      362.86      392.98     16.00 o 
  -7  21   3        1.65        8.53      6.29 o 
  -6  21   3      241.48      248.92      7.05 o 
  -5  21   3      644.52      601.55     11.53 o 
  -4  21   3       55.14       51.98      5.37 o 
  -3  21   3        8.28        9.36      3.84 o 
  -2  21   3     1610.89     1571.91     16.23 o 
  -1  21   3       21.62       25.83      3.94 o 
   0  21   3     1338.91     1289.31     15.20 o 
   1  21   3        4.52        6.28      3.48 o 
   2  21   3       46.30       46.63      4.57 o 
   3  21   3      193.01      195.20      6.87 o 
   4  21   3      428.66      457.23     16.87 o 
   5  21   3       14.93       16.93      8.97 o 
   6  21   3      831.01      859.15     19.06 o 
   7  21   3       62.28       56.84      7.43 o 
  -8  22   3       33.92       31.54      8.75 o 
  -7  22   3       99.90      101.63      7.97 o 
  -6  22   3       28.21       22.34      5.24 o 
  -5  22   3      162.45      160.65      7.10 o 
  -4  22   3      983.24      984.99     15.50 o 
  -3  22   3      292.55      298.86      8.55 o 
  -2  22   3      299.62      286.95      7.56 o 
  -1  22   3      575.45      549.73      8.78 o 
   0  22   3      276.12      298.79      8.81 o 
   1  22   3        1.29        6.42      3.75 o 
   2  22   3      789.81      789.09     14.02 o 
   3  22   3       84.53       84.52      6.15 o 
   4  22   3       28.19       29.34      4.53 o 
   5  22   3       18.09        8.83      6.98 o 
   6  22   3        0.17       -1.28      6.10 o 
   7  22   3       21.57       21.45      6.59 o 
  -8  23   3      257.67      279.30     24.68 o 
  -7  23   3       26.91       17.76      8.75 o 
  -6  23   3      135.82      128.96     15.27 o 
  -5  23   3      265.06      253.35      9.90 o 
  -4  23   3      295.94      273.32      7.72 o 
  -3  23   3      225.79      204.11      6.89 o 
  -2  23   3      353.44      357.68      8.10 o 
  -1  23   3       23.31       13.82      4.92 o 
   0  23   3     1129.45     1172.69     14.44 o 
   1  23   3        3.70        0.12      3.73 o 
   2  23   3      377.67      335.59      8.22 o 
   3  23   3      619.53      623.50     11.64 o 
   4  23   3      462.54      466.34      9.28 o 
   5  23   3        0.34       -6.06      7.40 o 
   6  23   3      207.98      194.65     11.62 o 
  -7  24   3        4.75       -1.97      5.98 o 
  -6  24   3      274.54      300.68     10.47 o 
  -5  24   3       42.14       43.12      5.22 o 
  -4  24   3      894.82      869.23     12.33 o 
  -3  24   3      324.97      311.21      8.07 o 
  -2  24   3       75.21       76.84      5.71 o 
  -1  24   3     1429.34     1409.93     18.13 o 
   0  24   3      395.07      412.20      9.61 o 
   1  24   3       96.48       80.64      7.54 o 
   2  24   3      266.37      276.65      8.13 o 
   3  24   3      128.01      150.78      7.65 o 
   4  24   3       71.06       55.78      7.75 o 
   5  24   3      116.44      141.88      9.69 o 
   6  24   3      160.72      178.47     14.32 o 
  -7  25   3       42.24       26.78      8.12 o 
  -6  25   3       67.63       53.32     11.29 o 
  -5  25   3      212.06      216.61      9.55 o 
  -4  25   3       27.50       21.68      4.47 o 
  -3  25   3        1.29        3.09      4.20 o 
  -2  25   3      130.78      146.71     11.97 o 
  -1  25   3       31.31       15.96      5.00 o 
   0  25   3      623.07      637.84     13.60 o 
   1  25   3       14.02       13.55      4.65 o 
   2  25   3       78.23       51.41      5.79 o 
   3  25   3      304.35      294.19      8.40 o 
   4  25   3        7.03        7.60      6.02 o 
   5  25   3        0.87        8.77      6.63 o 
   6  25   3        9.25        1.61      6.51 o 
  -7  26   3       67.35       59.80     12.56 o 
  -6  26   3      186.49      199.24     10.18 o 
  -5  26   3       36.11       25.33      6.91 o 
  -4  26   3      274.16      276.19      7.81 o 
  -3  26   3      102.09      122.66      8.16 o 
  -2  26   3       27.23       19.69      5.74 o 
  -1  26   3      325.78      343.17     10.70 o 
   0  26   3      210.26      220.39      9.17 o 
   1  26   3       62.10       63.90      5.48 o 
   2  26   3      398.52      422.40      9.95 o 
   3  26   3      236.13      227.89     11.89 o 
   4  26   3       47.35       48.35      8.06 o 
   5  26   3        4.33        9.57      7.01 o 
  -6  27   3       33.86       20.36      9.44 o 
  -5  27   3       60.63       56.86      7.37 o 
  -4  27   3        3.72        3.84      4.43 o 
  -3  27   3       17.18       14.94      4.44 o 
  -2  27   3      268.63      288.66      9.31 o 
  -1  27   3       20.21       20.54      5.37 o 
   0  27   3       35.99       43.20      5.52 o 
   1  27   3      444.80      436.18     11.51 o 
   2  27   3       28.93       37.01      5.76 o 
   3  27   3      251.01      243.15     12.54 o 
   4  27   3        5.22        1.80      6.15 o 
   5  27   3       32.25       32.44      8.91 o 
  -6  28   3      147.59      105.13     22.09 o 
  -5  28   3        4.78       15.60      7.18 o 
  -4  28   3      115.75      116.11      7.15 o 
  -3  28   3       40.43       36.99      6.23 o 
  -2  28   3        7.12        6.13      6.23 o 
  -1  28   3      210.71      230.27      9.05 o 
   0  28   3       13.26        3.46      4.63 o 
   1  28   3        1.10        3.33      5.46 o 
   2  28   3       71.07       59.35      6.57 o 
   3  28   3       35.52       38.72      6.68 o 
   4  28   3       29.00       31.88      8.41 o 
  -5  29   3       74.67       72.64      7.16 o 
  -4  29   3       40.56       45.34      6.24 o 
  -3  29   3      505.39      480.90     17.30 o 
  -2  29   3      123.35      167.05     12.34 o 
  -1  29   3        4.56       12.97      5.42 o 
   0  29   3      307.21      334.49     13.95 o 
   1  29   3      365.15      406.81     10.38 o 
   2  29   3        2.55       10.03      5.94 o 
   3  29   3       64.18       52.54      7.62 o 
   4  29   3       26.70       20.19      8.32 o 
  -4  30   3       11.69        7.88      5.65 o 
  -3  30   3       63.70       53.89      8.09 o 
  -2  30   3        1.66       12.54      6.74 o 
  -1  30   3       55.64       51.76      8.66 o 
   0  30   3        0.34        4.08      5.64 o 
   1  30   3      411.39      391.67     11.74 o 
   2  30   3       30.07       37.81      5.81 o 
   3  30   3       99.50       88.62      9.50 o 
  -3  31   3      104.28       74.74      9.61 o 
  -2  31   3       74.94       72.58      7.69 o 
  -1  31   3       40.15       47.09      7.58 o 
   0  31   3        1.07        1.80      6.00 o 
   1  31   3       25.90       16.01      6.91 o 
   2  31   3        1.91        1.75      5.23 o 
  -2  32   3       25.37       23.67      7.61 o 
  -1  32   3       51.61       47.51      7.84 o 
   0  32   3        5.76        6.30      5.42 o 
 -10   0   4      237.88      227.12     20.51 o 
  -8   0   4     2378.06     2479.58     38.08 o 
  -6   0   4      710.22      795.11     14.85 o 
  -4   0   4     5341.25     5605.15     66.97 o 
  -2   0   4     4613.94     4656.66     77.14 o 
   0   0   4      715.88      487.91    129.84 o 
   2   0   4     1441.26     1332.70     23.24 o 
   4   0   4     2650.27     2647.68     25.35 o 
   6   0   4      743.38      790.06     12.84 o 
   8   0   4       10.12       21.89     12.24 o 
 -11   1   4       25.60       17.34     10.41 o 
 -10   1   4      106.85       80.16     11.22 o 
  -9   1   4        0.07        3.06      5.16 o 
  -8   1   4       79.99       77.55      4.35 o 
  -7   1   4       57.45       60.14      3.44 o 
  -6   1   4      143.40      148.69      6.05 o 
  -5   1   4        0.02       -1.24      2.68 o 
  -4   1   4     2123.53     1940.45     16.60 o 
  -3   1   4     1823.38     2051.32     18.93 o 
  -2   1   4     4109.81     4371.16     86.60 o 
  -1   1   4      462.93      460.92      4.76 o 
   0   1   4     6418.45     6492.31     38.92 o 
   1   1   4      447.00      449.30      4.97 o 
   2   1   4     3301.50     3059.36     19.07 o 
   3   1   4      193.33      205.81      4.62 o 
   4   1   4      362.98      370.80      4.68 o 
   5   1   4        1.28        1.66      2.16 o 
   6   1   4      177.41      171.00      4.68 o 
   7   1   4        2.96        4.86      3.89 o 
   8   1   4      140.90      159.97     16.64 o 
   9   1   4       12.05       10.59     19.59 o 
 -11   2   4       21.54       37.06     11.19 o 
 -10   2   4       91.37       72.65     13.47 o 
  -9   2   4      267.07      263.40      8.82 o 
  -8   2   4     2204.60     2261.94     21.44 o 
  -7   2   4      495.01      494.70      6.96 o 
  -6   2   4     1661.36     1733.15     15.77 o 
  -5   2   4     1320.24     1250.06     12.93 o 
  -4   2   4      566.80      455.41      6.28 o 
  -3   2   4     2571.72     3111.76     29.06 o 
  -2   2   4     2613.51     2555.15     19.55 o 
  -1   2   4        0.87        5.51      1.69 o 
   0   2   4     2179.94     2096.17     11.80 o 
   1   2   4      314.12      325.53      3.79 o 
   2   2   4      300.37      306.85      3.98 o 
   3   2   4      918.26      940.50      7.96 o 
   4   2   4      956.26      848.83     10.79 o 
   5   2   4      331.60      332.61      5.05 o 
   6   2   4     1554.17     1548.83     15.37 o 
   7   2   4      551.73      520.04     10.60 o 
   8   2   4        3.26       -5.44      7.57 o 
   9   2   4       13.59       24.57     15.07 o 
 -11   3   4       47.06       41.53     21.71 o 
 -10   3   4      204.53      169.41     30.35 o 
  -9   3   4      262.67      252.21      6.28 o 
  -8   3   4       87.71       89.04      4.56 o 
  -7   3   4       71.77       81.37      4.58 o 
  -6   3   4     2358.31     2404.50     22.49 o 
  -5   3   4      932.18      961.04     10.76 o 
  -4   3   4     1680.98     1523.02     15.57 o 
  -3   3   4       25.25       18.85      2.80 o 
  -2   3   4      572.76      707.03      6.14 o 
  -1   3   4     1323.70     1227.49     10.18 o 
   0   3   4     4703.72     4670.18     30.44 o 
   1   3   4      361.05      435.72      5.01 o 
   2   3   4     4657.68     4529.21     41.83 o 
   3   3   4     2051.13     2138.94     20.03 o 
   4   3   4      162.26      158.79      4.08 o 
   5   3   4        2.56        6.76      2.34 o 
   6   3   4      294.02      275.01      5.33 o 
   7   3   4        3.00        4.74      4.00 o 
   8   3   4      178.53      184.60     15.60 o 
   9   3   4       30.93       26.09     23.56 o 
 -11   4   4        3.04        2.89     14.45 o 
 -10   4   4      111.46       79.59     11.67 o 
  -9   4   4     1045.31      953.04     39.25 o 
  -8   4   4      587.56      613.30      9.66 o 
  -7   4   4       80.18       98.82      4.20 o 
  -6   4   4     1269.68     1311.52     17.64 o 
  -5   4   4     2865.65     2853.04     23.66 o 
  -4   4   4      882.82      885.75      9.91 o 
  -3   4   4      429.42      534.98      6.43 o 
  -2   4   4     6656.52     6813.86     57.18 o 
  -1   4   4      366.97      396.62      5.33 o 
   0   4   4     1496.29     1373.39      9.33 o 
   1   4   4       19.83       27.71      1.86 o 
   2   4   4       99.74      122.24      3.48 o 
   3   4   4     1106.09     1072.77     12.18 o 
   4   4   4     2104.38     1993.78     20.99 o 
   5   4   4      280.41      262.44      5.19 o 
   6   4   4      806.23      784.50     19.07 o 
   7   4   4      934.67      938.96     21.57 o 
   8   4   4       17.49       11.48      9.99 o 
   9   4   4        1.10        5.95     10.53 o 
 -11   5   4       34.38       50.01     14.34 o 
 -10   5   4      338.82      337.03     16.99 o 
  -9   5   4      433.47      447.86     15.21 o 
  -8   5   4       20.06       16.69      5.01 o 
  -7   5   4       92.47       87.60      6.02 o 
  -6   5   4     3341.31     3376.19     28.67 o 
  -5   5   4      327.37      292.98      5.48 o 
  -4   5   4     2484.51     2344.07     21.31 o 
  -3   5   4      258.69      370.79      4.93 o 
  -2   5   4      298.42      312.01      3.87 o 
  -1   5   4     2877.29     2830.74     21.67 o 
   0   5   4     3406.57     3357.01     25.19 o 
   1   5   4       83.44      100.06      2.43 o 
   2   5   4    22879.17    23953.29    195.73 o 
   3   5   4      412.58      341.94      5.27 o 
   4   5   4     1513.68     1426.18     11.37 o 
   5   5   4        1.87        3.26      1.76 o 
   6   5   4      828.33      782.95     22.94 o 
   7   5   4       88.90       96.27      5.00 o 
   8   5   4      219.04      196.27     15.35 o 
   9   5   4       74.45       91.44     15.40 o 
 -11   6   4       78.42       81.54     13.44 o 
 -10   6   4      455.63      463.49     15.96 o 
  -9   6   4      412.07      396.16     12.56 o 
  -8   6   4      901.78      861.58     11.61 o 
  -7   6   4     1541.20     1497.85     12.95 o 
  -6   6   4      102.85      122.80      4.52 o 
  -5   6   4     4098.69     4221.82     44.53 o 
  -4   6   4      110.93       94.44      3.03 o 
  -3   6   4      674.13      704.53      6.38 o 
  -2   6   4    13864.85    14820.37    117.76 o 
  -1   6   4       67.59       68.66      3.92 o 
   0   6   4    11269.28    11949.98    110.26 o 
   1   6   4     8886.58     9473.98     70.12 o 
   2   6   4     8474.71     8572.65     62.50 o 
   3   6   4     3201.56     3198.81     21.84 o 
   4   6   4      856.33      826.96      7.58 o 
   5   6   4        0.76        1.68      1.90 o 
   6   6   4      381.67      390.30      9.61 o 
   7   6   4     1236.90     1234.06     17.25 o 
   8   6   4      180.72      175.26     16.59 o 
   9   6   4      171.45      169.14     18.44 o 
 -11   7   4       64.81       80.12     13.71 o 
 -10   7   4      408.75      423.92     13.34 o 
  -9   7   4      329.97      356.10     19.42 o 
  -8   7   4      134.29      124.19      4.37 o 
  -7   7   4       62.86       67.21      3.65 o 
  -6   7   4     1255.89     1221.41     18.13 o 
  -5   7   4      127.36      144.44      4.65 o 
  -4   7   4     1856.39     1882.33     14.99 o 
  -3   7   4     2405.25     2447.93     18.40 o 
  -2   7   4      275.84      281.25      4.03 o 
  -1   7   4     1234.37     1104.29     12.32 o 
   0   7   4      169.97      156.80      2.70 o 
   1   7   4     2490.02     2705.96     27.48 o 
   2   7   4      251.05      219.90      3.40 o 
   3   7   4       60.22       63.14      3.33 o 
   4   7   4     2414.57     2346.13     17.10 o 
   5   7   4       17.80       14.98      2.99 o 
   6   7   4      460.05      478.24     10.68 o 
   7   7   4      515.90      510.25     11.15 o 
   8   7   4      168.01      165.18      9.06 o 
   9   7   4        0.27        9.33     11.97 o 
 -11   8   4      244.90      216.71     20.28 o 
 -10   8   4      519.99      536.99     17.04 o 
  -9   8   4        9.08       10.60      5.59 o 
  -8   8   4      481.31      447.68     10.30 o 
  -7   8   4       61.88       59.36      3.57 o 
  -6   8   4     1439.94     1491.85     16.90 o 
  -5   8   4     2386.58     2448.62     21.32 o 
  -4   8   4      506.62      558.11      5.77 o 
  -3   8   4     1930.40     1902.50     17.37 o 
  -2   8   4     7910.51     8271.29     63.53 o 
  -1   8   4      280.65      309.92      4.22 o 
   0   8   4     3319.17     3461.04     22.42 o 
   1   8   4      284.76      240.10      4.60 o 
   2   8   4     2137.21     2141.13     16.94 o 
   3   8   4     2562.53     2548.06     19.38 o 
   4   8   4     1170.31     1185.69     11.83 o 
   5   8   4      206.64      205.13      5.93 o 
   6   8   4      391.87      401.29     10.86 o 
   7   8   4      314.66      329.72      9.29 o 
   8   8   4       84.26      105.51     15.10 o 
   9   8   4      131.96      187.54     24.34 o 
 -11   9   4       45.55       46.12     19.21 o 
 -10   9   4      448.71      457.77     18.06 o 
  -9   9   4      360.65      346.30     13.83 o 
  -8   9   4      192.79      191.88      6.40 o 
  -7   9   4     1228.09     1204.76     12.39 o 
  -6   9   4     3149.12     3138.08     31.35 o 
  -5   9   4       70.95       81.35      3.60 o 
  -4   9   4     1542.36     1557.54     12.94 o 
  -3   9   4     1869.94     1781.02     17.01 o 
  -2   9   4     2620.63     2763.62     25.56 o 
  -1   9   4     1580.28     1506.32     12.24 o 
   0   9   4       17.97       14.71      1.97 o 
   1   9   4      444.69      465.71      7.34 o 
   2   9   4      422.14      342.46      7.79 o 
   3   9   4     2021.62     1976.47     13.94 o 
   4   9   4     2517.95     2487.53     23.10 o 
   5   9   4     1263.67     1220.91     23.30 o 
   6   9   4      131.13      126.58      6.59 o 
   7   9   4      135.91      129.76      8.53 o 
   8   9   4      359.81      338.69     10.85 o 
   9   9   4       77.16       73.28     15.99 o 
 -10  10   4      205.17      215.20     13.51 o 
  -9  10   4        1.98       -6.06      6.06 o 
  -8  10   4       32.63       21.19      3.71 o 
  -7  10   4       24.48       38.09      2.81 o 
  -6  10   4      446.94      443.83     12.03 o 
  -5  10   4      755.34      724.45      8.69 o 
  -4  10   4      693.58      679.28      8.92 o 
  -3  10   4     3862.13     3780.38     25.27 o 
  -2  10   4     1586.92     1487.86     12.53 o 
  -1  10   4        3.67        2.10      1.94 o 
   0  10   4     1361.96     1310.99     10.06 o 
   1  10   4     3143.16     3010.51     23.70 o 
   2  10   4      302.66      270.23      5.91 o 
   3  10   4      359.74      355.37      4.84 o 
   4  10   4      617.67      597.97      6.60 o 
   5  10   4       53.58       50.64      2.43 o 
   6  10   4        3.69        8.74      4.45 o 
   7  10   4       70.47       64.57      9.55 o 
   8  10   4      101.19       82.85      7.57 o 
   9  10   4      198.52      185.58     24.91 o 
 -10  11   4      371.50      343.14     13.52 o 
  -9  11   4       17.43       28.26      6.79 o 
  -8  11   4        1.15        1.33      5.80 o 
  -7  11   4     1793.24     1750.82     16.36 o 
  -6  11   4     2396.34     2443.13     23.35 o 
  -5  11   4      172.93      151.93      5.55 o 
  -4  11   4      169.46      167.14      4.01 o 
  -3  11   4     1656.63     1401.59     13.72 o 
  -2  11   4      236.67      229.58      5.58 o 
  -1  11   4      470.22      430.81      5.36 o 
   0  11   4      332.60      334.84      4.51 o 
   1  11   4      937.94      894.29      8.11 o 
   2  11   4     3674.16     3676.73     32.65 o 
   3  11   4       56.87       57.80      3.20 o 
   4  11   4      373.88      351.92      9.23 o 
   5  11   4     2012.76     2111.39     26.21 o 
   6  11   4      133.40      140.26      6.06 o 
   7  11   4        5.35       12.37      5.69 o 
   8  11   4      229.74      225.77     10.21 o 
 -10  12   4       61.33       68.51     16.55 o 
  -9  12   4        3.99        5.40      6.04 o 
  -8  12   4       26.66       23.64      6.39 o 
  -7  12   4       57.60       64.44      3.76 o 
  -6  12   4     1091.80     1030.35     12.46 o 
  -5  12   4     2066.18     2055.76     18.52 o 
  -4  12   4      734.12      747.31     10.76 o 
  -3  12   4     5426.85     5504.63     48.83 o 
  -2  12   4      203.20      211.96      3.74 o 
  -1  12   4      192.82      198.27      4.62 o 
   0  12   4      184.11      170.71      3.96 o 
   1  12   4     3594.51     3575.00     31.15 o 
   2  12   4      183.48      192.52      9.64 o 
   3  12   4      744.39      737.73     10.24 o 
   4  12   4      563.24      555.57     10.29 o 
   5  12   4        3.98        5.25      4.73 o 
   6  12   4        3.66        2.32      5.57 o 
   7  12   4      215.24      212.61     10.14 o 
   8  12   4        0.01       -1.99      5.34 o 
 -10  13   4      202.61      206.78     13.52 o 
  -9  13   4      133.67      145.85     10.13 o 
  -8  13   4        2.91        3.49      5.66 o 
  -7  13   4     1006.36     1015.15     19.23 o 
  -6  13   4      312.56      296.52      6.72 o 
  -5  13   4      291.60      281.40      5.51 o 
  -4  13   4       68.51       73.36      4.01 o 
  -3  13   4     1006.64      979.52      8.98 o 
  -2  13   4        1.28        3.55      2.25 o 
  -1  13   4       40.52       36.32      3.04 o 
   0  13   4      285.90      263.77      5.21 o 
   1  13   4     1070.16      986.35     11.33 o 
   2  13   4      132.35      149.65      4.49 o 
   3  13   4       39.51       45.87      4.13 o 
   4  13   4        0.43        1.88      1.97 o 
   5  13   4     1103.87     1138.55     15.23 o 
   6  13   4        0.39       -1.05      4.66 o 
   7  13   4        4.89       -2.47      6.41 o 
   8  13   4       43.06       37.66      7.09 o 
 -10  14   4        3.12       -1.10      8.03 o 
  -9  14   4       33.13       24.73      9.37 o 
  -8  14   4       69.03       73.23      6.79 o 
  -7  14   4      423.54      400.84     10.04 o 
  -6  14   4      482.24      497.31      8.66 o 
  -5  14   4       80.23       85.50      3.88 o 
  -4  14   4      166.24      156.60      6.82 o 
  -3  14   4     2958.17     2941.98     22.94 o 
  -2  14   4      627.11      646.87      8.02 o 
  -1  14   4       42.75       64.75      3.25 o 
   0  14   4        1.74        5.33      2.33 o 
   1  14   4     3495.73     3393.62     25.72 o 
   2  14   4      123.50      114.11      4.62 o 
   3  14   4      273.19      236.08      6.80 o 
   4  14   4      607.61      585.19      7.71 o 
   5  14   4        5.09        2.22      5.26 o 
   6  14   4      371.78      367.26     14.63 o 
   7  14   4       18.09       17.55      5.39 o 
   8  14   4       31.71       29.40      6.69 o 
 -10  15   4       36.99       19.37     13.19 o 
  -9  15   4      230.42      262.64     13.00 o 
  -8  15   4      159.93      136.79      9.86 o 
  -7  15   4      257.22      266.18     13.58 o 
  -6  15   4       33.37       31.75      5.16 o 
  -5  15   4       64.44       67.46      3.47 o 
  -4  15   4      260.69      276.27      5.66 o 
  -3  15   4      303.52      317.65      5.71 o 
  -2  15   4       54.53       48.95      2.92 o 
  -1  15   4     3582.55     3434.95     25.97 o 
   0  15   4      638.91      623.02      8.07 o 
   1  15   4     1080.37      994.52     11.00 o 
   2  15   4      458.45      464.36      8.23 o 
   3  15   4      816.29      814.66     14.26 o 
   4  15   4       67.17       58.72      3.88 o 
   5  15   4     1026.95      980.99     21.24 o 
   6  15   4       18.15       14.55      5.97 o 
   7  15   4       44.51       34.78      9.30 o 
   8  15   4        0.14        2.22      9.16 o 
 -10  16   4       39.22       33.16     10.20 o 
  -9  16   4       12.27        9.97      6.66 o 
  -8  16   4       69.94       53.28      7.83 o 
  -7  16   4      268.54      262.59      6.69 o 
  -6  16   4       11.30       15.63      2.81 o 
  -5  16   4     1403.41     1390.23     14.08 o 
  -4  16   4       71.42       67.89      3.72 o 
  -3  16   4      172.99      172.48      5.31 o 
  -2  16   4       94.37       95.91      5.53 o 
  -1  16   4      192.76      205.10      6.22 o 
   0  16   4      198.62      183.76      6.37 o 
   1  16   4      488.62      486.16      7.34 o 
   2  16   4       66.56       58.19      4.00 o 
   3  16   4     1041.15     1057.76     12.38 o 
   4  16   4        1.73        3.91      2.98 o 
   5  16   4       27.01       31.69      6.48 o 
   6  16   4       79.41       81.94      7.04 o 
   7  16   4       72.46       74.14      9.80 o 
   8  16   4       54.06       63.53      7.97 o 
  -9  17   4       70.04       65.18     11.98 o 
  -8  17   4       43.60       46.76      6.98 o 
  -7  17   4      366.15      361.34     17.16 o 
  -6  17   4       72.00       87.74      5.87 o 
  -5  17   4       53.13       49.87      4.29 o 
  -4  17   4       47.72       40.89      3.92 o 
  -3  17   4     3406.45     3431.30     27.46 o 
  -2  17   4      466.40      473.27      7.42 o 
  -1  17   4     1995.18     1989.96     17.07 o 
   0  17   4       49.04       76.82      4.44 o 
   1  17   4      243.30      217.11      6.94 o 
   2  17   4       30.58       21.85      3.34 o 
   3  17   4      383.38      385.14     10.33 o 
   4  17   4      123.69      117.65      6.96 o 
   5  17   4      581.59      554.13     12.80 o 
   6  17   4        4.61       16.08      6.68 o 
   7  17   4      114.06      106.93      8.20 o 
  -9  18   4       53.69       56.48      7.87 o 
  -8  18   4        0.14        6.55      5.86 o 
  -7  18   4      155.50      146.67     14.38 o 
  -6  18   4        0.89        1.58      3.66 o 
  -5  18   4     2146.92     2184.77     20.39 o 
  -4  18   4       17.72       15.52      2.98 o 
  -3  18   4       46.72       54.24      3.97 o 
  -2  18   4     1421.36     1398.16     14.05 o 
  -1  18   4      186.65      166.71      5.79 o 
   0  18   4      735.74      717.24      8.58 o 
   1  18   4       47.42       57.39      4.92 o 
   2  18   4      337.91      333.04      6.45 o 
   3  18   4     1121.82     1114.77     13.60 o 
   4  18   4       71.45       73.93      5.67 o 
   5  18   4        0.05       -0.10      7.41 o 
   6  18   4        0.13        2.20      5.40 o 
   7  18   4      323.00      396.97     13.31 o 
  -9  19   4      146.87      135.83     10.21 o 
  -8  19   4        2.42        6.09      5.67 o 
  -7  19   4       72.02       75.65      6.80 o 
  -6  19   4      137.01      128.38      5.22 o 
  -5  19   4      287.84      272.98      8.80 o 
  -4  19   4       20.88       22.67      4.69 o 
  -3  19   4      789.27      787.11      9.90 o 
  -2  19   4      275.45      263.07      6.75 o 
  -1  19   4     4716.50     4594.09     39.68 o 
   0  19   4       68.68       68.33      4.46 o 
   1  19   4      123.74      127.33      5.52 o 
   2  19   4      162.44      163.62      6.51 o 
   3  19   4      364.13      387.31     11.80 o 
   4  19   4       14.57        9.89      3.95 o 
   5  19   4      236.52      229.07      9.92 o 
   6  19   4       72.91       68.29     11.07 o 
   7  19   4      145.19      146.49     22.46 o 
  -9  20   4      119.53      140.98     12.62 o 
  -8  20   4       56.83       63.58      9.01 o 
  -7  20   4      152.45      177.13     10.45 o 
  -6  20   4      243.71      224.70      7.72 o 
  -5  20   4     1458.13     1406.30     15.93 o 
  -4  20   4       69.17       73.52      4.41 o 
  -3  20   4       90.93      103.38      5.05 o 
  -2  20   4      917.87      928.73     10.91 o 
  -1  20   4      175.96      189.61      9.98 o 
   0  20   4      183.03      168.44      5.63 o 
   1  20   4      518.30      479.01      8.34 o 
   2  20   4        4.93        8.32      4.97 o 
   3  20   4      700.01      714.62     12.35 o 
   4  20   4      184.03      205.17      7.56 o 
   5  20   4       43.66       30.85      7.34 o 
   6  20   4      171.76      216.68     13.86 o 
   7  20   4      310.81      320.29     11.75 o 
  -8  21   4       70.14       77.22      9.48 o 
  -7  21   4       23.49       20.49      6.30 o 
  -6  21   4       55.13       45.47      4.97 o 
  -5  21   4        6.58       -0.97      4.69 o 
  -4  21   4      152.48      148.62      6.25 o 
  -3  21   4       49.81       47.19      4.68 o 
  -2  21   4      172.40      170.90      6.69 o 
  -1  21   4     5477.11     5428.65     49.30 o 
   0  21   4      222.86      225.35     10.47 o 
   1  21   4      398.29      371.70      7.12 o 
   2  21   4       86.49       88.75      5.35 o 
   3  21   4      610.62      607.38     11.35 o 
   4  21   4       42.58       40.62      5.62 o 
   5  21   4      139.15      146.12      9.93 o 
   6  21   4        6.22        9.76      6.20 o 
  -8  22   4       64.25       56.36     10.61 o 
  -7  22   4      109.63      131.99      8.18 o 
  -6  22   4       42.85       42.07      5.48 o 
  -5  22   4      785.22      793.90     14.02 o 
  -4  22   4      131.43      147.45      7.34 o 
  -3  22   4      539.34      519.26      9.79 o 
  -2  22   4      330.29      308.98      8.34 o 
  -1  22   4        5.69       16.03      4.64 o 
   0  22   4       92.39       90.92      5.77 o 
   1  22   4      461.15      467.59      8.71 o 
   2  22   4       96.68       88.92      5.27 o 
   3  22   4      536.36      526.65     11.55 o 
   4  22   4      161.52      190.95     10.06 o 
   5  22   4       12.01       16.66      7.84 o 
   6  22   4      234.98      285.41     13.69 o 
  -8  23   4       81.18       77.42     10.59 o 
  -7  23   4      310.91      318.94     13.26 o 
  -6  23   4       42.89       43.13      5.98 o 
  -5  23   4       35.56       33.29      4.70 o 
  -4  23   4      294.20      284.83      8.73 o 
  -3  23   4      936.70      945.44     12.96 o 
  -2  23   4       58.49       56.68      5.55 o 
  -1  23   4      945.60      966.13     13.22 o 
   0  23   4      479.28      468.88     10.03 o 
   1  23   4      165.20      146.88      7.53 o 
   2  23   4      171.51      190.37      6.26 o 
   3  23   4      195.10      203.13      7.73 o 
   4  23   4       12.45        2.74      6.73 o 
   5  23   4       76.79       58.84      8.01 o 
   6  23   4       25.45       37.23      7.69 o 
  -7  24   4        1.02        2.80      6.30 o 
  -6  24   4       56.49       39.28      6.57 o 
  -5  24   4      245.45      248.34      8.33 o 
  -4  24   4      323.93      347.16     10.26 o 
  -3  24   4      166.87      159.44      7.00 o 
  -2  24   4      103.65       98.06      6.87 o 
  -1  24   4        9.38       11.21      5.15 o 
   0  24   4      109.83      113.32      6.90 o 
   1  24   4       23.69       28.13      6.15 o 
   2  24   4       86.82       72.76      5.18 o 
   3  24   4      145.26      135.82      7.36 o 
   4  24   4      290.40      313.06     12.23 o 
   5  24   4        5.99       11.39      8.21 o 
  -7  25   4      259.76      278.03     12.75 o 
  -6  25   4       37.47       17.94      6.15 o 
  -5  25   4       12.61       11.90      5.18 o 
  -4  25   4      164.92      188.71     10.13 o 
  -3  25   4      758.39      770.10     13.39 o 
  -2  25   4      256.74      248.33      7.56 o 
  -1  25   4      386.69      382.11     11.14 o 
   0  25   4      110.30      111.40      8.00 o 
   1  25   4      164.57      169.85      8.53 o 
   2  25   4       17.56       20.46      4.24 o 
   3  25   4        8.23       10.53      5.00 o 
   4  25   4        1.36        0.28      7.64 o 
   5  25   4      308.92      319.69     19.80 o 
  -6  26   4       42.56       34.92     10.60 o 
  -5  26   4       50.26       48.60      7.04 o 
  -4  26   4       47.92       46.14      6.06 o 
  -3  26   4       40.16       28.42      5.21 o 
  -2  26   4       25.46       18.91      5.14 o 
  -1  26   4       13.46       17.30      5.43 o 
   0  26   4      142.40      154.26      7.31 o 
   1  26   4      789.58      765.41     15.23 o 
   2  26   4        5.06        9.44      3.93 o 
   3  26   4       11.45       14.33      6.06 o 
   4  26   4      191.35      217.73     13.50 o 
   5  26   4       24.49        4.66      9.23 o 
  -6  27   4        9.67       15.89      8.98 o 
  -5  27   4        0.03        6.53      6.46 o 
  -4  27   4      368.35      372.17     13.89 o 
  -3  27   4      495.93      502.40     11.75 o 
  -2  27   4       50.18       46.75      7.02 o 
  -1  27   4       22.99       24.04      6.54 o 
   0  27   4      500.98      503.53     10.79 o 
   1  27   4       48.77       40.83      5.82 o 
   2  27   4       42.94       44.22      7.53 o 
   3  27   4       28.44       18.70      6.09 o 
   4  27   4        1.72       -0.80      7.50 o 
  -5  28   4        3.48       11.45      5.46 o 
  -4  28   4       15.17       21.00      5.55 o 
  -3  28   4      316.13      325.16     11.06 o 
  -2  28   4      233.97      254.00      9.17 o 
  -1  28   4        0.27        0.64      4.08 o 
   0  28   4        2.78        6.59      5.07 o 
   1  28   4      303.63      331.43      9.47 o 
   2  28   4       38.24       35.71      6.24 o 
   3  28   4        5.46        4.36      5.82 o 
   4  28   4      125.28      153.07     17.03 o 
  -5  29   4       60.59       70.87      7.62 o 
  -4  29   4      156.70      154.86      7.93 o 
  -3  29   4       54.75       45.37      7.95 o 
  -2  29   4      100.12       93.80     14.51 o 
  -1  29   4       24.46       37.08      6.88 o 
   0  29   4      131.70      143.33      7.23 o 
   1  29   4        0.16        7.65      6.13 o 
   2  29   4      408.45      396.40     10.44 o 
   3  29   4        8.95       24.95      7.43 o 
  -4  30   4        1.23        4.71      6.33 o 
  -3  30   4      121.99      130.72     19.76 o 
  -2  30   4       54.46       48.49      9.78 o 
  -1  30   4        4.37       16.18      5.81 o 
   0  30   4       60.31       53.52      7.75 o 
   1  30   4       23.11       19.39      5.72 o 
   2  30   4       56.60       65.36      8.08 o 
  -3  31   4       11.54       10.09      5.64 o 
  -2  31   4        0.12       -0.05      5.53 o 
  -1  31   4        6.62        6.90      8.02 o 
   0  31   4       13.88       19.77      7.62 o 
   1  31   4      113.98      104.16      8.62 o 
 -11   0   5      246.95      285.66     35.41 o 
  -9   0   5     2444.50     2492.32     32.99 o 
  -7   0   5       86.56      101.85     13.28 o 
  -5   0   5        7.19        9.81      3.18 o 
  -3   0   5      462.01      375.50      7.95 o 
  -1   0   5    15509.73      650.35   7393.63 o 
   1   0   5     1519.87     1514.54     15.93 o 
   3   0   5     4082.46     3930.50     71.12 o 
   5   0   5      161.00      166.79      5.35 o 
   7   0   5       21.33       14.20     10.35 o 
   9   0   5       41.00       28.88     15.17 o 
 -11   1   5       46.06       48.27     45.01 o 
 -10   1   5       17.62        6.10      8.42 o 
  -9   1   5      831.15      816.46     11.17 o 
  -8   1   5      101.65       94.72      5.32 o 
  -7   1   5      179.84      194.15     10.97 o 
  -6   1   5      223.60      232.91      6.36 o 
  -5   1   5     3581.40     3538.10     29.67 o 
  -4   1   5     1934.85     2174.86     22.44 o 
  -3   1   5      192.85      184.30      9.53 o 
  -2   1   5       17.65       36.45      3.95 o 
  -1   1   5      803.28      764.29      5.72 o 
   0   1   5      387.30      415.95      5.43 o 
   1   1   5     3215.59     3092.17     25.20 o 
   2   1   5       68.85       76.88      3.10 o 
   3   1   5     6168.87     6108.87     60.07 o 
   4   1   5       38.85       48.16      4.47 o 
   5   1   5      782.45      760.11     11.26 o 
   6   1   5       20.81       21.06      4.00 o 
   7   1   5     1037.93     1038.04     28.65 o 
   8   1   5        1.81        0.52      6.55 o 
   9   1   5      140.59      138.33     16.70 o 
 -11   2   5      105.58       97.96     20.20 o 
 -10   2   5       87.63       84.88     10.60 o 
  -9   2   5     1476.36     1480.54     25.50 o 
  -8   2   5      332.15      349.64     12.45 o 
  -7   2   5      427.51      466.69      8.90 o 
  -6   2   5     2183.84     2204.98     19.53 o 
  -5   2   5       79.94       73.09      4.68 o 
  -4   2   5        9.60       14.27      2.65 o 
  -3   2   5     2551.80     2560.20     25.21 o 
  -2   2   5      507.23      497.64      7.94 o 
  -1   2   5     6489.28     6427.64     84.16 o 
   0   2   5      876.73      895.91     11.43 o 
   1   2   5      343.13      355.47      4.10 o 
   2   2   5     2711.30     2710.71     28.87 o 
   3   2   5     2440.50     2277.23     28.22 o 
   4   2   5      546.15      514.06      6.96 o 
   5   2   5      827.75      821.87      9.41 o 
   6   2   5      100.21      106.78      4.38 o 
   7   2   5       71.14       86.84      7.10 o 
   8   2   5        6.85        8.72      9.23 o 
   9   2   5        0.87       10.01     14.66 o 
 -11   3   5       31.90       15.22     15.48 o 
 -10   3   5        0.73        0.35      5.15 o 
  -9   3   5      699.95      663.54     12.57 o 
  -8   3   5      389.66      387.60      7.76 o 
  -7   3   5      268.72      258.18      5.93 o 
  -6   3   5      285.49      298.10      7.03 o 
  -5   3   5     2930.54     2935.09     27.02 o 
  -4   3   5     2857.36     2906.50     31.09 o 
  -3   3   5       15.69       50.69      3.67 o 
  -2   3   5     3302.60     3635.14     28.74 o 
  -1   3   5     1541.57     1418.45     11.51 o 
   0   3   5      795.67      821.64      6.25 o 
   1   3   5     3103.19     3021.73     28.35 o 
   2   3   5       10.15       19.47      2.60 o 
   3   3   5     2421.89     2331.12     27.76 o 
   4   3   5      313.32      324.35      4.83 o 
   5   3   5       95.86      106.52      5.26 o 
   6   3   5      231.02      232.62      7.46 o 
   7   3   5      495.70      482.06     11.94 o 
   8   3   5       54.25       53.03     15.73 o 
   9   3   5      149.69      152.95     85.94 o 
 -11   4   5       50.87       43.67     14.24 o 
 -10   4   5        4.19        7.60      6.63 o 
  -9   4   5      771.75      771.37     13.11 o 
  -8   4   5      688.47      718.85      9.21 o 
  -7   4   5     1321.01     1369.85     14.43 o 
  -6   4   5       10.13       16.25      3.90 o 
  -5   4   5       10.91       16.88      3.13 o 
  -4   4   5       96.81       75.59      4.28 o 
  -3   4   5     3958.05     4056.27     33.94 o 
  -2   4   5      992.14     1034.43     15.72 o 
  -1   4   5     3731.75     3477.20     26.27 o 
   0   4   5     2335.33     2222.15     14.22 o 
   1   4   5      357.20      390.78      5.84 o 
   2   4   5     2921.96     2869.67     21.57 o 
   3   4   5     1757.16     1713.71     15.13 o 
   4   4   5     1110.22     1111.46     10.86 o 
   5   4   5      685.38      660.96      9.09 o 
   6   4   5      309.29      313.93      5.41 o 
   7   4   5        0.91        2.00      4.53 o 
   8   4   5       20.48       16.86     13.70 o 
 -11   5   5      587.23      636.67     35.13 o 
 -10   5   5       18.21       14.87      8.30 o 
  -9   5   5      106.27       93.30      4.72 o 
  -8   5   5      282.46      284.77     10.70 o 
  -7   5   5       48.39       53.11      3.97 o 
  -6   5   5     1093.21     1156.68     13.79 o 
  -5   5   5     1595.31     1606.02     21.02 o 
  -4   5   5     3292.90     3262.00     33.79 o 
  -3   5   5     3316.85     3454.08     29.72 o 
  -2   5   5     4140.51     4487.14     90.30 o 
  -1   5   5     2786.42     2912.55     23.29 o 
   0   5   5     1498.69     1581.72     10.86 o 
   1   5   5     3378.86     3241.94     22.57 o 
   2   5   5      500.88      482.28      6.46 o 
   3   5   5     1487.21     1446.48     16.29 o 
   4   5   5       33.33       37.87      2.56 o 
   5   5   5        0.31        3.02      2.11 o 
   6   5   5      800.15      825.10     16.24 o 
   7   5   5       96.04       98.48     11.88 o 
   8   5   5      106.07      107.89     18.36 o 
 -11   6   5       21.59        5.34     11.78 o 
 -10   6   5        3.27        8.23      6.26 o 
  -9   6   5      345.92      310.01     16.78 o 
  -8   6   5      597.52      593.26      9.30 o 
  -7   6   5     1479.00     1476.68     17.78 o 
  -6   6   5      548.25      538.61     13.62 o 
  -5   6   5       60.38       57.18      3.12 o 
  -4   6   5     1413.84     1442.40     14.56 o 
  -3   6   5     1392.93     1244.25     10.53 o 
  -2   6   5     2102.44     2177.29     22.22 o 
  -1   6   5     2979.99     3044.37     24.46 o 
   0   6   5     2757.81     2770.09     16.77 o 
   1   6   5      337.98      311.41      3.76 o 
   2   6   5      279.35      263.80      4.29 o 
   3   6   5      896.61      866.90      7.79 o 
   4   6   5       59.49       61.76      3.90 o 
   5   6   5      926.10      934.70     10.13 o 
   6   6   5       53.74       49.64      3.69 o 
   7   6   5        0.87        2.65      4.81 o 
   8   6   5      231.15      253.98     26.28 o 
 -11   7   5      731.34      744.39     36.81 o 
 -10   7   5        1.71       -3.90      7.48 o 
  -9   7   5       35.35       34.27      7.43 o 
  -8   7   5      955.29      953.95     11.82 o 
  -7   7   5      228.32      251.55      7.65 o 
  -6   7   5       63.15       79.91      4.23 o 
  -5   7   5      255.63      266.41      9.06 o 
  -4   7   5      283.89      245.16      4.54 o 
  -3   7   5      431.16      392.79      5.13 o 
  -2   7   5      712.44      624.02      9.50 o 
  -1   7   5     1410.66     1522.46     13.32 o 
   0   7   5      981.84      998.24      7.77 o 
   1   7   5     4398.70     4101.40     32.85 o 
   2   7   5       23.56       45.33      4.63 o 
   3   7   5      325.66      300.40      7.88 o 
   4   7   5       23.84       24.69      2.56 o 
   5   7   5       97.81      103.34      4.20 o 
   6   7   5      173.90      179.53      8.45 o 
   7   7   5       57.33       51.52      5.06 o 
   8   7   5        0.67        8.51      6.64 o 
 -11   8   5        1.99        1.20     12.80 o 
 -10   8   5       25.31       11.76     10.46 o 
  -9   8   5      204.86      224.74     12.44 o 
  -8   8   5      272.41      246.68      5.64 o 
  -7   8   5     1599.66     1590.46     16.18 o 
  -6   8   5       80.37      104.28      3.81 o 
  -5   8   5      882.63      876.01     13.22 o 
  -4   8   5     1606.99     1557.69     11.71 o 
  -3   8   5     2832.94     2788.45     22.07 o 
  -2   8   5      186.65      172.48      2.73 o 
  -1   8   5      623.48      649.79      6.07 o 
   0   8   5      276.71      225.91      3.73 o 
   1   8   5       81.39       63.10      3.13 o 
   2   8   5      506.24      465.50      7.01 o 
   3   8   5      371.85      357.83      4.93 o 
   4   8   5        0.42        0.06      2.18 o 
   5   8   5     1156.93     1117.66     12.11 o 
   6   8   5      408.22      422.63      9.46 o 
   7   8   5      132.69      131.89      6.79 o 
   8   8   5      145.01      143.16      8.65 o 
 -10   9   5       20.80       24.98      7.89 o 
  -9   9   5        0.17        2.13      5.81 o 
  -8   9   5      840.50      837.25     18.59 o 
  -7   9   5     1631.78     1534.81     15.97 o 
  -6   9   5       12.80       15.60      4.21 o 
  -5   9   5      473.70      455.20      7.08 o 
  -4   9   5      953.81      921.38     11.86 o 
  -3   9   5      487.21      432.00      5.51 o 
  -2   9   5      102.90       77.22      2.55 o 
  -1   9   5      939.27      938.71      8.70 o 
   0   9   5     1483.34     1419.45     14.06 o 
   1   9   5     6632.52     6561.18     52.13 o 
   2   9   5      321.37      332.09      5.64 o 
   3   9   5      149.90      135.24      3.51 o 
   4   9   5     1626.07     1613.88     20.43 o 
   5   9   5      161.86      173.01      5.44 o 
   6   9   5        8.15        4.89      4.92 o 
   7   9   5        7.38        7.67      4.95 o 
   8   9   5       50.19       36.87      7.85 o 
 -10  10   5        1.53        3.10     11.27 o 
  -9  10   5      115.94      112.42     12.25 o 
  -8  10   5        0.31        0.42      2.97 o 
  -7  10   5       68.62       80.12      4.03 o 
  -6  10   5     1963.98     1850.12     24.04 o 
  -5  10   5      318.06      304.32      7.14 o 
  -4  10   5     3795.39     3763.33     27.63 o 
  -3  10   5     3197.65     3257.43     22.54 o 
  -2  10   5       46.69       33.48      2.46 o 
  -1  10   5     1375.50     1268.92     10.16 o 
   0  10   5      708.85      661.01      7.67 o 
   1  10   5      570.07      592.36      6.16 o 
   2  10   5      681.01      678.46      8.13 o 
   3  10   5      184.18      180.32      6.69 o 
   4  10   5      525.74      541.57      7.42 o 
   5  10   5     1034.47      998.58     12.63 o 
   6  10   5     1087.27     1082.60     21.87 o 
   7  10   5        2.15        1.35      4.80 o 
   8  10   5      269.85      282.93      9.79 o 
 -10  11   5      162.65      195.77     24.51 o 
  -9  11   5        0.45        1.26      5.88 o 
  -8  11   5      355.26      348.71     12.79 o 
  -7  11   5      478.63      477.34      8.15 o 
  -6  11   5      209.46      209.41      6.27 o 
  -5  11   5     2066.55     2066.17     23.91 o 
  -4  11   5       41.27       52.29      2.70 o 
  -3  11   5      106.61      133.98      3.80 o 
  -2  11   5     2695.41     2632.49     22.02 o 
  -1  11   5      758.73      728.78      6.76 o 
   0  11   5     3749.53     3697.01     28.11 o 
   1  11   5     1740.00     1670.02     14.57 o 
   2  11   5      263.23      263.36      6.08 o 
   3  11   5       98.27       93.15      3.42 o 
   4  11   5      269.78      265.24      5.25 o 
   5  11   5      101.30       91.87      5.87 o 
   6  11   5       71.42       58.32      7.55 o 
   7  11   5       17.43       16.08      6.00 o 
   8  11   5       59.33       63.91      9.24 o 
 -10  12   5      106.96      130.12     11.55 o 
  -9  12   5       88.38       40.18     17.76 o 
  -8  12   5        2.79       -3.09      3.09 o 
  -7  12   5       62.80       56.53      4.40 o 
  -6  12   5     6106.07     5958.56     72.02 o 
  -5  12   5       15.79       27.34      2.85 o 
  -4  12   5     3014.76     3164.68     25.08 o 
  -3  12   5      448.93      415.94      5.18 o 
  -2  12   5      430.57      383.46      6.67 o 
  -1  12   5     1133.84     1144.49     10.14 o 
   0  12   5     1042.47     1017.00     10.74 o 
   1  12   5       98.47      101.24      3.77 o 
   2  12   5     1474.61     1552.43     16.55 o 
   3  12   5      422.00      426.94      6.16 o 
   4  12   5      103.34      111.31      4.14 o 
   5  12   5      525.63      477.12     18.88 o 
   6  12   5      275.78      298.24      9.47 o 
   7  12   5       20.58        7.61      4.97 o 
   8  12   5      596.67      623.72     30.17 o 
 -10  13   5      499.63      515.37     15.30 o 
  -9  13   5       89.80       66.91     21.33 o 
  -8  13   5      128.07      113.67     13.86 o 
  -7  13   5        2.73        7.55      3.07 o 
  -6  13   5       36.96       41.45      4.19 o 
  -5  13   5      345.99      322.20      7.29 o 
  -4  13   5      310.67      301.18      7.91 o 
  -3  13   5        6.06        9.72      2.06 o 
  -2  13   5     6456.55     6485.35     53.09 o 
  -1  13   5      551.23      537.86      6.59 o 
   0  13   5     1717.92     1679.98     14.17 o 
   1  13   5      113.87      104.89      3.74 o 
   2  13   5      692.01      694.52     12.72 o 
   3  13   5       83.77       92.69      3.71 o 
   4  13   5     1263.34     1273.97     23.38 o 
   5  13   5       20.95       14.24      2.08 o 
   6  13   5      180.46      187.22      8.89 o 
   7  13   5       45.40       43.77      7.99 o 
   8  13   5       31.03       42.07      8.56 o 
 -10  14   5       99.29       57.92     26.16 o 
  -9  14   5      275.60      263.31     13.92 o 
  -8  14   5        0.12       -0.90      6.59 o 
  -7  14   5        2.31       -0.90      3.51 o 
  -6  14   5     1092.28     1190.75     16.03 o 
  -5  14   5       56.28       59.94      3.77 o 
  -4  14   5     1053.70     1045.42     10.52 o 
  -3  14   5      106.72      118.29      4.28 o 
  -2  14   5        2.69        7.81      2.40 o 
  -1  14   5     1026.47     1043.71     10.81 o 
   0  14   5      842.42      811.59      9.00 o 
   1  14   5      499.05      468.91      8.92 o 
   2  14   5      400.74      403.08      7.34 o 
   3  14   5      621.27      627.68     10.21 o 
   4  14   5      304.00      321.22      6.14 o 
   5  14   5       67.96       79.14      6.73 o 
   6  14   5       91.79      115.26     10.15 o 
   7  14   5       11.19       15.28      7.58 o 
 -10  15   5      290.54      297.27     16.00 o 
  -9  15   5       27.97       12.84      8.73 o 
  -8  15   5      183.10      189.95      8.90 o 
  -7  15   5        4.22        4.43      4.02 o 
  -6  15   5       51.12       41.58      4.94 o 
  -5  15   5     1443.84     1419.26     15.58 o 
  -4  15   5      152.80      163.87      4.49 o 
  -3  15   5      145.12      153.31      6.81 o 
  -2  15   5     2484.81     2495.62     20.09 o 
  -1  15   5     1228.22     1244.70     12.17 o 
   0  15   5     1475.71     1421.74     13.01 o 
   1  15   5      657.50      681.99      8.67 o 
   2  15   5      177.06      173.14      6.49 o 
   3  15   5      134.99      130.50      5.29 o 
   4  15   5     1207.06     1227.01     20.44 o 
   5  15   5       36.84       40.08      7.25 o 
   6  15   5      459.18      528.11     17.86 o 
   7  15   5      221.45      230.04      9.55 o 
  -9  16   5        0.83        4.53      6.13 o 
  -8  16   5        0.27        2.56      5.78 o 
  -7  16   5      102.38       76.70      6.13 o 
  -6  16   5     1083.02     1096.40     13.19 o 
  -5  16   5      260.29      253.05      5.74 o 
  -4  16   5     1451.18     1434.51     15.36 o 
  -3  16   5     2282.18     2196.70     18.67 o 
  -2  16   5      110.07       86.62      3.48 o 
  -1  16   5      561.05      542.81      7.75 o 
   0  16   5      232.33      233.13      5.89 o 
   1  16   5      429.95      430.77      6.67 o 
   2  16   5      805.72      776.74     11.90 o 
   3  16   5        1.84       -1.13      3.94 o 
   4  16   5      248.87      257.87      6.37 o 
   5  16   5      271.10      310.21     10.25 o 
   6  16   5       51.14       52.42      6.52 o 
   7  16   5       14.05       19.83      8.45 o 
  -9  17   5       16.34        7.24      8.15 o 
  -8  17   5      247.95      282.97     11.06 o 
  -7  17   5        3.67        9.85      3.76 o 
  -6  17   5      404.48      387.52      8.90 o 
  -5  17   5      106.17      116.27      5.59 o 
  -4  17   5      105.78      108.66      4.47 o 
  -3  17   5      347.36      311.75      6.19 o 
  -2  17   5      107.88      133.09      4.89 o 
  -1  17   5      134.80      130.35      4.63 o 
   0  17   5      929.60      906.08     10.75 o 
   1  17   5      360.49      339.32      7.47 o 
   2  17   5       59.98       52.07      4.39 o 
   3  17   5        2.55        0.17      3.36 o 
   4  17   5      710.53      710.16     11.10 o 
   5  17   5       74.04       81.78      6.74 o 
   6  17   5      210.68      242.40     10.52 o 
   7  17   5      178.72      177.27     16.35 o 
  -9  18   5        3.76        5.22      8.28 o 
  -8  18   5       97.51      125.41      8.14 o 
  -7  18   5      181.64      186.88      7.94 o 
  -6  18   5      571.30      561.87      9.96 o 
  -5  18   5       82.06       83.81      4.13 o 
  -4  18   5      713.33      680.74      9.09 o 
  -3  18   5      344.21      328.48      5.96 o 
  -2  18   5        4.47        5.62      3.74 o 
  -1  18   5       86.97       63.69      4.66 o 
   0  18   5      968.26      960.44     11.50 o 
   1  18   5       39.86       45.49      3.88 o 
   2  18   5      692.91      733.62     11.63 o 
   3  18   5        5.67        3.96      4.55 o 
   4  18   5        2.11        4.15      3.27 o 
   5  18   5      170.72      203.31      7.57 o 
   6  18   5       85.55       95.33      8.53 o 
   7  18   5       12.78        5.77      5.44 o 
  -9  19   5        6.05        7.30      6.30 o 
  -8  19   5      297.63      305.91     12.56 o 
  -7  19   5       42.04       38.82      5.89 o 
  -6  19   5      475.56      460.84     11.41 o 
  -5  19   5        0.32        5.97      4.14 o 
  -4  19   5      399.32      425.87      8.65 o 
  -3  19   5      253.96      239.03      6.83 o 
  -2  19   5      864.14      876.79     10.01 o 
  -1  19   5      293.69      272.58      6.44 o 
   0  19   5       95.79       93.40      5.24 o 
   1  19   5      467.39      450.87      7.98 o 
   2  19   5       16.59       22.74      4.35 o 
   3  19   5      224.84      195.01      8.87 o 
   4  19   5      792.06      797.04     11.63 o 
   5  19   5        0.88        2.26      5.05 o 
   6  19   5      539.82      541.38     13.66 o 
  -8  20   5      129.04      123.60     25.69 o 
  -7  20   5       69.85       68.91      8.25 o 
  -6  20   5      191.31      189.24      6.66 o 
  -5  20   5        6.77        7.24      4.29 o 
  -4  20   5      298.81      294.10      7.09 o 
  -3  20   5        0.98        0.39      2.97 o 
  -2  20   5      558.55      550.16      8.00 o 
  -1  20   5        8.89        8.10      3.73 o 
   0  20   5     1140.34     1170.98     16.87 o 
   1  20   5        0.15        2.67      2.98 o 
   2  20   5     1342.57     1370.14     17.54 o 
   3  20   5      183.85      201.48      9.46 o 
   4  20   5       76.96       76.59      4.62 o 
   5  20   5       84.81       75.72      6.97 o 
   6  20   5       50.88       42.06      7.47 o 
  -8  21   5      467.82      461.55     15.08 o 
  -7  21   5       14.88       21.41      7.44 o 
  -6  21   5      134.22      131.09      6.67 o 
  -5  21   5      197.91      190.66      6.52 o 
  -4  21   5      817.93      837.78     12.38 o 
  -3  21   5        0.72        0.16      3.97 o 
  -2  21   5     2127.51     2030.68     21.57 o 
  -1  21   5      152.02      159.66      6.59 o 
   0  21   5       43.97       46.62      4.44 o 
   1  21   5       23.15       21.69      5.26 o 
   2  21   5      258.53      231.41      7.88 o 
   3  21   5       10.56       13.24      4.50 o 
   4  21   5      299.20      320.29     21.38 o 
   5  21   5       57.57       53.08      7.23 o 
   6  21   5      561.59      579.85     20.37 o 
  -8  22   5       52.29       51.49      8.95 o 
  -7  22   5       32.11       41.99      7.47 o 
  -6  22   5      153.39      153.18      7.45 o 
  -5  22   5       42.44       43.80      4.84 o 
  -4  22   5      863.05      851.88     13.23 o 
  -3  22   5      114.49      124.31      7.00 o 
  -2  22   5      145.56      135.82      7.21 o 
  -1  22   5      209.65      189.65     10.22 o 
   0  22   5      849.81      877.09     12.92 o 
   1  22   5       11.51       11.00      4.04 o 
   2  22   5      566.19      528.96     12.28 o 
   3  22   5       69.95       73.33      7.16 o 
   4  22   5        3.80       -1.19      5.80 o 
   5  22   5       45.69       41.37      7.55 o 
   6  22   5       34.93       34.69      7.47 o 
  -8  23   5      296.11      275.77     13.92 o 
  -7  23   5       44.26       40.62      7.53 o 
  -6  23   5       96.26       78.95      7.17 o 
  -5  23   5      423.38      396.19     10.39 o 
  -4  23   5      814.68      818.69     12.23 o 
  -3  23   5        7.77        2.59      4.18 o 
  -2  23   5      734.88      764.24     12.77 o 
  -1  23   5        6.19        4.58      3.94 o 
   0  23   5        6.79        5.63      4.27 o 
   1  23   5        2.67        8.35      4.15 o 
   2  23   5      125.46      140.60      7.25 o 
   3  23   5      102.79       98.75      8.00 o 
   4  23   5      667.75      670.26     25.81 o 
   5  23   5        1.66        4.77      5.91 o 
  -7  24   5        2.39        7.31      7.72 o 
  -6  24   5      228.22      230.56     15.28 o 
  -5  24   5        0.78        0.05      4.71 o 
  -4  24   5      186.29      192.20      8.05 o 
  -3  24   5        6.28        6.06      4.29 o 
  -2  24   5        5.71        0.75      4.32 o 
  -1  24   5      610.13      628.12     15.60 o 
   0  24   5      243.63      251.74      7.73 o 
   1  24   5       20.36       28.44      5.33 o 
   2  24   5      270.46      268.91      7.83 o 
   3  24   5      413.44      427.74     14.78 o 
   4  24   5       18.36       15.05      9.00 o 
   5  24   5       33.45       32.44      9.51 o 
  -7  25   5       38.48       35.45      9.44 o 
  -6  25   5        6.41       19.80      6.40 o 
  -5  25   5      301.82      293.42      8.09 o 
  -4  25   5      141.96      146.29      6.65 o 
  -3  25   5        0.68        1.31      3.93 o 
  -2  25   5      102.17      110.68      8.58 o 
  -1  25   5       97.75      110.44      7.39 o 
   0  25   5      162.40      148.05      6.92 o 
   1  25   5        2.31       13.75      5.17 o 
   2  25   5       82.34      100.38      7.20 o 
   3  25   5      167.93      187.42     10.18 o 
   4  25   5      230.31      216.00     15.60 o 
  -6  26   5       77.79       73.68      5.81 o 
  -5  26   5       40.91       42.18      5.46 o 
  -4  26   5      217.66      218.09      7.98 o 
  -3  26   5      280.23      306.44     10.04 o 
  -2  26   5       66.80       37.65      6.91 o 
  -1  26   5      545.44      542.60     14.04 o 
   0  26   5       71.69       65.67      5.92 o 
   1  26   5        3.49        4.49      4.81 o 
   2  26   5      246.82      257.07      9.31 o 
   3  26   5       44.24       48.55      7.95 o 
   4  26   5        9.60       11.60      6.85 o 
  -6  27   5        0.21        9.11      6.80 o 
  -5  27   5      300.82      304.07     17.62 o 
  -4  27   5        0.20       -1.13      5.23 o 
  -3  27   5      113.30      110.47     12.87 o 
  -2  27   5       23.34        9.51      5.60 o 
  -1  27   5       48.53       55.50      7.25 o 
   0  27   5        9.01       13.43      5.02 o 
   1  27   5      316.48      333.79     10.83 o 
   2  27   5        0.14       -2.02      4.50 o 
   3  27   5       45.11       62.58     11.82 o 
  -5  28   5       15.68       28.53      6.74 o 
  -4  28   5      149.55      126.93      9.08 o 
  -3  28   5       60.92       45.85      8.22 o 
  -2  28   5        7.49       18.31      6.04 o 
  -1  28   5      168.71      194.41      8.21 o 
   0  28   5        5.44        7.87      7.21 o 
   1  28   5       51.63       42.56      6.78 o 
   2  28   5        2.03       -5.17      5.17 o 
   3  28   5        2.77        7.39      7.19 o 
  -4  29   5        0.63        2.06      5.31 o 
  -3  29   5       52.45       37.58      6.90 o 
  -2  29   5      173.13      195.89     11.92 o 
  -1  29   5       11.73       26.25      7.15 o 
   0  29   5       58.04       45.02      6.30 o 
   1  29   5      540.19      577.14     14.29 o 
   2  29   5      366.04      343.92     14.43 o 
  -3  30   5      287.00      276.09     10.08 o 
  -2  30   5       39.19       34.60      7.90 o 
  -1  30   5       69.69       77.56      7.50 o 
   0  30   5       13.09        5.42      5.69 o 
   1  30   5        8.37       19.98      6.61 o 
 -10   0   6       65.00       46.58      8.27 o 
  -8   0   6     1561.34     1556.61     25.26 o 
  -6   0   6      398.16      384.58      8.13 o 
  -4   0   6     1181.79     1043.44     23.50 o 
  -2   0   6     3515.35     3333.43    103.47 o 
   0   0   6       29.82       26.36      2.32 o 
   2   0   6        4.66       15.37      2.83 o 
   4   0   6      885.53      684.59    136.77 o 
   6   0   6      501.11      507.14     14.91 o 
   8   0   6      146.86      173.08     19.21 o 
 -11   1   6        2.48        3.12      8.09 o 
 -10   1   6      330.03      293.34     14.05 o 
  -9   1   6      117.45      115.95      5.42 o 
  -8   1   6      193.75      217.34      7.12 o 
  -7   1   6      204.06      188.01      6.13 o 
  -6   1   6      126.97      171.24      4.97 o 
  -5   1   6      562.82      539.09      6.89 o 
  -4   1   6     1719.89     1685.30     20.89 o 
  -3   1   6      189.00      189.96      3.83 o 
  -2   1   6     3805.27     4159.76     37.19 o 
  -1   1   6      344.93      368.01      3.81 o 
   0   1   6     2447.27     2337.32     15.36 o 
   1   1   6       51.12       54.65      2.24 o 
   2   1   6     4604.40     4449.73     49.70 o 
   3   1   6      225.29      238.48      4.95 o 
   4   1   6        0.56        3.16      2.74 o 
   5   1   6       99.39       93.21      4.82 o 
   6   1   6      377.69      374.91      8.27 o 
   7   1   6       53.45       31.83     12.89 o 
   8   1   6      360.35      367.95     20.21 o 
 -11   2   6       31.57       13.59     12.51 o 
 -10   2   6       50.20       55.63      6.81 o 
  -9   2   6        4.00        8.11      3.97 o 
  -8   2   6      672.34      703.82     11.52 o 
  -7   2   6      536.83      481.45      8.16 o 
  -6   2   6      784.33      796.36     10.22 o 
  -5   2   6      316.53      266.88      6.06 o 
  -4   2   6     3313.10     3120.31     32.98 o 
  -3   2   6        1.31       -0.87      1.14 o 
  -2   2   6     6986.50     7137.65     82.28 o 
  -1   2   6      357.18      346.54      3.53 o 
   0   2   6      117.22      111.86      2.33 o 
   1   2   6      840.34      842.31      8.86 o 
   2   2   6      305.03      306.71      7.78 o 
   3   2   6      176.41      169.62      4.21 o 
   4   2   6      852.85      850.48      9.93 o 
   5   2   6      139.89      153.22      5.32 o 
   6   2   6      741.13      698.77      9.80 o 
   7   2   6       18.82        1.07      7.27 o 
   8   2   6      114.79       71.86     56.18 o 
 -11   3   6        8.16       21.22     17.61 o 
 -10   3   6      141.50      121.48     14.40 o 
  -9   3   6      698.53      693.39     14.04 o 
  -8   3   6       86.85      100.23      5.41 o 
  -7   3   6      108.49       89.39      5.09 o 
  -6   3   6     3392.81     3384.20     33.54 o 
  -5   3   6      764.39      769.36     11.51 o 
  -4   3   6     1788.47     1849.28     20.60 o 
  -3   3   6      279.44      330.37      5.78 o 
  -2   3   6      230.88      246.31      5.15 o 
  -1   3   6      318.90      285.65      4.43 o 
   0   3   6     3440.59     3342.50     26.09 o 
   1   3   6      310.32      325.35      5.00 o 
   2   3   6     4776.14     4743.42     41.43 o 
   3   3   6     1508.92     1509.12     13.90 o 
   4   3   6        0.51        6.54      2.94 o 
   5   3   6        5.52        1.57      3.44 o 
   6   3   6      317.82      315.17      6.48 o 
   7   3   6      310.22      254.17     18.12 o 
   8   3   6      404.37      441.65     26.67 o 
 -11   4   6       47.34       42.30     17.46 o 
 -10   4   6      155.39      125.94     11.03 o 
  -9   4   6       28.99       35.80      4.91 o 
  -8   4   6     1192.57     1218.74     17.58 o 
  -7   4   6        4.31        2.57      2.48 o 
  -6   4   6      484.09      466.44     12.46 o 
  -5   4   6      245.56      231.93      5.74 o 
  -4   4   6     2164.76     2052.55     18.68 o 
  -3   4   6      370.24      432.20      5.76 o 
  -2   4   6     4357.73     4271.95     39.29 o 
  -1   4   6     1379.74     1291.63     10.96 o 
   0   4   6     1204.94     1166.92      8.46 o 
   1   4   6        4.97        4.91      1.95 o 
   2   4   6       25.86       33.40      3.14 o 
   3   4   6       13.93       12.27      3.23 o 
   4   4   6      793.54      783.14      9.87 o 
   5   4   6      187.82      202.33      4.81 o 
   6   4   6       93.96       89.92      7.10 o 
   7   4   6       70.90       21.67     10.64 o 
   8   4   6        6.14        2.11      9.20 o 
 -11   5   6        2.22       -6.99     14.01 o 
 -10   5   6      176.24      165.14     11.36 o 
  -9   5   6      708.85      726.01     15.55 o 
  -8   5   6      113.90      127.51      5.36 o 
  -7   5   6       12.54        6.50      3.72 o 
  -6   5   6     2817.86     2782.43     28.71 o 
  -5   5   6       74.47       70.94      4.37 o 
  -4   5   6     3739.29     3964.69     35.95 o 
  -3   5   6       49.40       61.92      3.91 o 
  -2   5   6      489.46      491.53      9.64 o 
  -1   5   6     3109.51     3180.94     29.53 o 
   0   5   6     4290.87     4233.15     31.81 o 
   1   5   6       44.98       37.17      3.55 o 
   2   5   6     1810.28     1795.97     20.66 o 
   3   5   6     1174.60     1146.19     10.07 o 
   4   5   6        2.26        5.17      2.49 o 
   5   5   6        9.60        9.35      3.10 o 
   6   5   6      797.74      782.34     13.87 o 
   7   5   6       42.45       29.20      7.05 o 
   8   5   6      205.10      217.12     14.60 o 
 -11   6   6       19.15       16.51     10.61 o 
 -10   6   6      565.28      607.11     24.25 o 
  -9   6   6       34.79       33.04      4.68 o 
  -8   6   6     1458.42     1436.08     16.58 o 
  -7   6   6      212.77      200.68     10.62 o 
  -6   6   6      557.37      594.22      9.68 o 
  -5   6   6     1375.52     1401.00     16.92 o 
  -4   6   6     1589.00     1567.16     15.66 o 
  -3   6   6      180.09      168.78      5.70 o 
  -2   6   6     1188.22     1051.34     13.42 o 
  -1   6   6     1232.50     1231.14     12.43 o 
   0   6   6     3660.31     3707.59     21.66 o 
   1   6   6      389.80      387.86      4.78 o 
   2   6   6      683.83      666.28      7.01 o 
   3   6   6       44.80       60.36      3.50 o 
   4   6   6     1472.57     1471.86     13.49 o 
   5   6   6        0.79        2.54      2.56 o 
   6   6   6       13.34        6.56      5.22 o 
   7   6   6      440.43      442.12     11.04 o 
   8   6   6       10.60       12.63     11.86 o 
 -11   7   6       31.14       28.22      8.56 o 
 -10   7   6       46.93       64.42     10.48 o 
  -9   7   6      398.99      389.04      8.68 o 
  -8   7   6       19.68       17.96      3.98 o 
  -7   7   6      295.06      273.04     12.11 o 
  -6   7   6      574.50      572.13      8.25 o 
  -5   7   6       24.01       23.82      4.27 o 
  -4   7   6     3111.09     3159.52     30.90 o 
  -3   7   6     2601.33     2651.82     35.02 o 
  -2   7   6      777.06      680.04     10.20 o 
  -1   7   6     1395.59     1344.15     27.51 o 
   0   7   6     3181.60     3063.37     29.20 o 
   1   7   6        3.07        0.64      2.24 o 
   2   7   6       62.80       50.86      3.63 o 
   3   7   6      154.94      158.17      3.80 o 
   4   7   6      681.56      704.20      8.52 o 
   5   7   6      262.82      272.71      5.37 o 
   6   7   6       32.91       45.10      6.81 o 
   7   7   6       32.44       29.64      7.98 o 
   8   7   6      349.22      388.39     61.78 o 
 -10   8   6      499.69      504.88     16.56 o 
  -9   8   6        0.05       -0.36      3.70 o 
  -8   8   6      218.30      233.19      7.08 o 
  -7   8   6      360.10      343.53     12.25 o 
  -6   8   6      762.49      753.59     13.47 o 
  -5   8   6      565.30      552.72      8.99 o 
  -4   8   6     1125.47     1163.41     12.95 o 
  -3   8   6       51.49       57.85      3.50 o 
  -2   8   6     1798.94     1725.96     18.13 o 
  -1   8   6      601.88      553.93      7.85 o 
   0   8   6     2035.44     1896.25     18.16 o 
   1   8   6      573.30      495.82      5.50 o 
   2   8   6     1173.47     1137.70     10.61 o 
   3   8   6     1612.90     1578.71     18.76 o 
   4   8   6     1419.03     1401.68     17.03 o 
   5   8   6        1.39       -1.23      2.36 o 
   6   8   6        3.98        0.80      3.87 o 
   7   8   6      142.45      124.53     15.03 o 
   8   8   6       57.13       53.18     19.37 o 
 -10   9   6        2.75       17.67     12.62 o 
  -9   9   6      175.97      142.64     71.48 o 
  -8   9   6       93.12       93.24      7.89 o 
  -7   9   6      585.61      592.73     16.09 o 
  -6   9   6       62.25       85.63      9.85 o 
  -5   9   6     1026.14     1021.56     12.97 o 
  -4   9   6     3119.67     3093.54     24.83 o 
  -3   9   6     4733.37     4788.58     46.41 o 
  -2   9   6     1490.76     1518.25     16.71 o 
  -1   9   6     2984.21     2986.02     28.11 o 
   0   9   6     1993.77     1916.61     13.26 o 
   1   9   6        3.64        4.29      2.03 o 
   2   9   6      621.16      611.77     10.13 o 
   3   9   6     3183.34     3071.94     23.70 o 
   4   9   6      271.07      254.75      5.99 o 
   5   9   6      315.55      349.82      5.99 o 
   6   9   6        5.78        3.01      4.27 o 
   7   9   6       38.04       44.98      6.07 o 
   8   9   6      360.19      397.95     16.87 o 
 -10  10   6      149.15      137.65     80.50 o 
  -9  10   6        8.29       17.30     11.97 o 
  -8  10   6      167.25      179.36      7.22 o 
  -7  10   6      776.26      783.03     11.63 o 
  -6  10   6      316.86      279.21      6.94 o 
  -5  10   6       66.15       70.41      4.52 o 
  -4  10   6      305.04      296.91      5.82 o 
  -3  10   6      423.81      411.89      4.49 o 
  -2  10   6       79.64       64.63      3.93 o 
  -1  10   6       43.08       40.06      5.60 o 
   0  10   6     1667.39     1559.51     16.72 o 
   1  10   6     2061.27     2027.38     15.23 o 
   2  10   6      249.99      253.78      5.33 o 
   3  10   6      356.41      378.92      6.20 o 
   4  10   6      411.78      369.70      7.14 o 
   5  10   6       64.03       76.94      3.81 o 
   6  10   6        2.82       -2.19      5.36 o 
   7  10   6       15.89       14.26      4.98 o 
 -10  11   6        5.08       -3.95      8.43 o 
  -9  11   6      155.76      192.06     31.01 o 
  -8  11   6      156.17      151.82      9.23 o 
  -7  11   6     1240.80     1171.42     14.16 o 
  -6  11   6      966.44      939.53     12.21 o 
  -5  11   6      102.80      110.98      5.68 o 
  -4  11   6        8.34        7.82      1.96 o 
  -3  11   6     3189.38     3208.48     24.04 o 
  -2  11   6      490.98      458.07      9.08 o 
  -1  11   6      917.47      944.02      8.93 o 
   0  11   6      968.45      897.58      9.24 o 
   1  11   6       86.19       78.04      3.23 o 
   2  11   6      764.43      742.42      8.22 o 
   3  11   6       54.21       60.76      4.84 o 
   4  11   6      785.55      729.54      9.70 o 
   5  11   6      552.36      546.63     13.27 o 
   6  11   6       51.01       43.46      6.07 o 
   7  11   6      124.32      160.27     15.47 o 
 -10  12   6       29.89       39.26     16.10 o 
  -9  12   6        0.64        0.88      5.01 o 
  -8  12   6       31.72       23.38      6.29 o 
  -7  12   6      586.47      623.56     16.79 o 
  -6  12   6      160.89      172.52      6.41 o 
  -5  12   6      722.84      682.88      8.56 o 
  -4  12   6      577.71      534.44      5.95 o 
  -3  12   6      167.09      148.61      4.01 o 
  -2  12   6      100.80      101.26      3.31 o 
  -1  12   6      597.60      623.22      7.09 o 
   0  12   6      857.02      798.36      9.95 o 
   1  12   6     3207.05     3229.63     23.44 o 
   2  12   6       61.31       67.71      3.89 o 
   3  12   6        3.49        5.27      2.64 o 
   4  12   6      334.98      338.41     12.33 o 
   5  12   6      597.12      612.14     12.10 o 
   6  12   6       20.45        9.96      4.99 o 
   7  12   6       49.48       51.02      8.73 o 
 -10  13   6       60.03       48.94     16.18 o 
  -9  13   6      183.95      124.63     50.91 o 
  -8  13   6       16.89        8.51      3.47 o 
  -7  13   6      698.20      717.69     14.43 o 
  -6  13   6      374.39      328.31      9.95 o 
  -5  13   6       83.72       85.95      4.34 o 
  -4  13   6      112.39      129.64      3.73 o 
  -3  13   6     3138.57     3168.49     25.13 o 
  -2  13   6      608.46      547.49      7.18 o 
  -1  13   6      265.91      265.60      4.83 o 
   0  13   6      220.11      217.84      5.27 o 
   1  13   6       50.62       56.10      3.84 o 
   2  13   6      120.82      125.21      4.48 o 
   3  13   6       31.42       21.87      2.93 o 
   4  13   6       17.87       18.73      4.44 o 
   5  13   6     1569.32     1614.00     21.74 o 
   6  13   6        2.38        1.11      8.37 o 
   7  13   6      165.74      183.17     12.21 o 
 -10  14   6       14.33       20.38     11.44 o 
  -9  14   6       29.35       13.70      6.91 o 
  -8  14   6       14.56        5.18      4.38 o 
  -7  14   6      931.70      882.75     19.37 o 
  -6  14   6       69.29       59.02      5.53 o 
  -5  14   6      642.50      663.74     10.31 o 
  -4  14   6      900.49      886.40      9.86 o 
  -3  14   6      280.03      260.57      6.34 o 
  -2  14   6     2536.53     2558.30     21.76 o 
  -1  14   6      148.46      167.74      4.68 o 
   0  14   6       15.21       13.61      3.22 o 
   1  14   6     3322.28     3236.64     33.18 o 
   2  14   6        2.27        2.01      2.40 o 
   3  14   6      454.55      451.89      7.16 o 
   4  14   6        0.68        0.83      2.94 o 
   5  14   6      207.80      240.04     10.86 o 
   6  14   6       94.06       81.24      9.45 o 
   7  14   6       47.70       47.70      9.57 o 
 -10  15   6      139.09      127.45     28.69 o 
  -9  15   6      254.87      228.40     13.29 o 
  -8  15   6      121.35      115.70     24.71 o 
  -7  15   6      453.60      468.39     11.10 o 
  -6  15   6       19.13       18.41      4.06 o 
  -5  15   6       14.19       20.11      3.20 o 
  -4  15   6        0.62        3.82      2.41 o 
  -3  15   6      824.01      841.04      9.02 o 
  -2  15   6      260.92      264.58      8.84 o 
  -1  15   6     1401.63     1422.89     13.11 o 
   0  15   6      211.02      192.91      5.39 o 
   1  15   6       26.22       28.45      3.55 o 
   2  15   6       68.57       73.53      6.23 o 
   3  15   6      831.37      839.86      9.11 o 
   4  15   6       61.59       54.45      4.44 o 
   5  15   6     1048.45     1068.01     18.75 o 
   6  15   6        0.12       -5.89      5.89 o 
   7  15   6       45.02       42.61     13.53 o 
  -9  16   6        7.25        4.43      6.88 o 
  -8  16   6        4.39       -6.83      6.83 o 
  -7  16   6      199.90      196.58      7.43 o 
  -6  16   6       43.36       47.43      6.02 o 
  -5  16   6     1768.11     1680.02     16.90 o 
  -4  16   6      145.27      147.28      6.66 o 
  -3  16   6      521.44      453.71     13.77 o 
  -2  16   6      412.64      425.15      7.26 o 
  -1  16   6       16.17       19.36      3.28 o 
   0  16   6      119.18      113.72      5.24 o 
   1  16   6     1481.23     1479.23     16.65 o 
   2  16   6       50.28       46.21      5.75 o 
   3  16   6      412.54      411.81      8.85 o 
   4  16   6       88.01       87.19      5.38 o 
   5  16   6       52.88       46.42     10.06 o 
   6  16   6      168.49      187.48     10.61 o 
  -9  17   6      337.26      343.35     13.37 o 
  -8  17   6       92.70       92.92      9.33 o 
  -7  17   6      370.14      356.53     15.17 o 
  -6  17   6      381.91      363.78      7.71 o 
  -5  17   6        0.89        0.57      3.19 o 
  -4  17   6      121.26      119.06      5.38 o 
  -3  17   6      707.17      714.20      9.04 o 
  -2  17   6      393.79      416.81      9.44 o 
  -1  17   6      631.79      658.90     10.02 o 
   0  17   6      257.00      259.88      5.94 o 
   1  17   6       29.15       26.21      4.73 o 
   2  17   6      171.64      160.45      6.75 o 
   3  17   6      677.42      712.49     10.33 o 
   4  17   6       27.35       19.64      3.17 o 
   5  17   6      570.02      612.94     15.79 o 
   6  17   6        0.86        2.44      5.16 o 
  -9  18   6        4.28       10.14      8.51 o 
  -8  18   6        0.04       -1.89      5.92 o 
  -7  18   6      183.56      186.67      6.77 o 
  -6  18   6      129.36      142.15      6.59 o 
  -5  18   6     1803.01     1747.24     18.84 o 
  -4  18   6      156.88      179.28      5.52 o 
  -3  18   6      779.00      759.62     11.14 o 
  -2  18   6        1.80        4.29      2.55 o 
  -1  18   6     1880.65     1814.03     20.09 o 
   0  18   6       15.41       14.64      3.69 o 
   1  18   6      823.73      829.74     11.35 o 
   2  18   6      524.16      493.22      9.17 o 
   3  18   6      250.21      238.96      7.96 o 
   4  18   6        0.27       -0.35      3.27 o 
   5  18   6        6.68       -0.19      5.42 o 
   6  18   6       67.95       60.71     11.18 o 
  -9  19   6      536.28      574.41     20.28 o 
  -8  19   6       62.91       63.46      7.81 o 
  -7  19   6       84.52       72.71      8.96 o 
  -6  19   6      139.72      152.23      8.41 o 
  -5  19   6      148.13      158.28      6.33 o 
  -4  19   6       63.41       70.97      4.54 o 
  -3  19   6      116.03      146.93      6.73 o 
  -2  19   6       52.97       52.85      5.47 o 
  -1  19   6      936.68      907.17     14.29 o 
   0  19   6      296.21      290.01      8.86 o 
   1  19   6       13.29        7.56      3.39 o 
   2  19   6        0.15        9.12      5.05 o 
   3  19   6     1224.38     1236.04     19.16 o 
   4  19   6        0.01        7.65      4.85 o 
   5  19   6      311.47      333.99     10.13 o 
   6  19   6       34.95       36.12      8.06 o 
  -8  20   6       24.27       11.06      8.61 o 
  -7  20   6      413.55      406.89      8.93 o 
  -6  20   6       44.10       50.60      6.08 o 
  -5  20   6     1867.99     1850.26     18.55 o 
  -4  20   6       18.12       16.31      3.50 o 
  -3  20   6       77.23       85.24      5.33 o 
  -2  20   6      360.11      358.37      8.41 o 
  -1  20   6      566.10      601.30     11.15 o 
   0  20   6        9.90       22.49      3.92 o 
   1  20   6      489.28      487.71      9.25 o 
   2  20   6      306.37      314.63      8.04 o 
   3  20   6       35.04       35.29      6.44 o 
   4  20   6        0.40        4.00      5.02 o 
   5  20   6        1.88        4.17      4.97 o 
  -8  21   6      103.16      105.35     10.40 o 
  -7  21   6       93.54       71.76      8.02 o 
  -6  21   6      646.70      659.82     19.68 o 
  -5  21   6        5.03        7.55      4.90 o 
  -4  21   6        4.21        5.81      3.46 o 
  -3  21   6        4.93        8.20      3.58 o 
  -2  21   6       42.62       43.43      6.71 o 
  -1  21   6      198.72      193.05      7.16 o 
   0  21   6       20.74       18.45      4.05 o 
   1  21   6        0.21        2.15      3.61 o 
   2  21   6      210.48      242.05      8.48 o 
   3  21   6      701.57      718.28     13.85 o 
   4  21   6        9.49       13.74      5.78 o 
   5  21   6      107.32      103.14      8.11 o 
  -8  22   6        0.66       -4.94      6.45 o 
  -7  22   6      143.44      112.92     20.08 o 
  -6  22   6      146.08      160.85      8.28 o 
  -5  22   6      884.75      838.06     12.71 o 
  -4  22   6       12.49       11.15      3.82 o 
  -3  22   6      127.74      110.87      4.92 o 
  -2  22   6      236.54      219.93      7.00 o 
  -1  22   6     1038.64     1054.38     13.46 o 
   0  22   6       18.08       12.89      3.64 o 
   1  22   6       41.13       35.12      4.40 o 
   2  22   6       18.62        6.91      4.91 o 
   3  22   6       13.13        8.28      4.85 o 
   4  22   6       13.07        8.82      6.54 o 
   5  22   6        1.78       -6.67      6.67 o 
  -7  23   6       60.48       54.29      8.15 o 
  -6  23   6      193.13      205.84      7.50 o 
  -5  23   6       82.96       87.13      8.35 o 
  -4  23   6        2.14        0.91      3.68 o 
  -3  23   6       83.08       78.40      8.64 o 
  -2  23   6        1.21       -2.28      3.98 o 
  -1  23   6        8.15       13.15      3.80 o 
   0  23   6       92.60      110.23      6.80 o 
   1  23   6       92.59      105.41      9.81 o 
   2  23   6      227.72      237.95      8.73 o 
   3  23   6      428.49      410.51     16.15 o 
   4  23   6       12.34       16.47      6.55 o 
  -7  24   6       55.02       56.37      8.68 o 
  -6  24   6      135.53      100.68     18.86 o 
  -5  24   6      362.85      371.51     10.13 o 
  -4  24   6      288.60      268.31      8.92 o 
  -3  24   6       38.62       27.94      6.04 o 
  -2  24   6        3.30       -0.66      4.20 o 
  -1  24   6       18.98       26.10      4.79 o 
   0  24   6       50.18       57.81      6.63 o 
   1  24   6      208.45      217.34     16.18 o 
   2  24   6        0.90       -4.91      4.91 o 
   3  24   6      109.10       75.10      7.33 o 
   4  24   6       43.67       58.13      7.42 o 
  -6  25   6        4.31       10.73      5.28 o 
  -5  25   6       20.72       11.95      4.72 o 
  -4  25   6       30.71       23.27      6.35 o 
  -3  25   6      222.34      216.72      9.93 o 
  -2  25   6       94.13       77.41      9.72 o 
  -1  25   6      102.43      116.99      7.42 o 
   0  25   6      220.19      236.53      8.30 o 
   1  25   6      166.10      164.74      9.72 o 
   2  25   6      422.38      433.84     12.65 o 
   3  25   6      126.72      134.92     18.58 o 
   4  25   6        3.81        8.17      7.34 o 
  -6  26   6        7.57        7.99      4.16 o 
  -5  26   6       75.86       52.51      6.54 o 
  -4  26   6      110.49      106.56     10.60 o 
  -3  26   6        2.84        1.48      5.03 o 
  -2  26   6      630.27      609.39     18.31 o 
  -1  26   6      211.11      195.19     12.55 o 
   0  26   6        0.76        9.97      6.12 o 
   1  26   6      274.47      275.22     12.49 o 
   2  26   6       10.05       19.44      9.76 o 
   3  26   6       98.36      104.40     12.21 o 
  -5  27   6       95.51       92.37      7.81 o 
  -4  27   6       51.98       51.34      8.29 o 
  -3  27   6      147.95      146.28     10.97 o 
  -2  27   6       12.43        4.17      6.31 o 
  -1  27   6       42.04       35.01      7.92 o 
   0  27   6      169.65      166.15     13.01 o 
   1  27   6       62.80       50.64      8.06 o 
   2  27   6       74.32       71.99      9.99 o 
  -4  28   6       72.18       64.73      6.94 o 
  -3  28   6       31.68       17.88      6.61 o 
  -2  28   6      679.63      674.47     18.12 o 
  -1  28   6        0.23       -0.56      6.10 o 
   0  28   6       22.48       13.32      5.81 o 
   1  28   6      215.65      213.67      9.43 o 
   2  28   6       12.72       19.69      8.50 o 
  -3  29   6      298.75      309.50     13.62 o 
  -2  29   6       40.23       39.37      8.56 o 
  -1  29   6        1.38        3.88      5.39 o 
   0  29   6      116.06      128.91     10.99 o 
   1  29   6      122.23      103.65     13.00 o 
 -11   0   7       68.50       64.92     15.56 o 
  -9   0   7      919.83      951.03     32.99 o 
  -7   0   7     1082.24     1031.28     15.76 o 
  -5   0   7      343.92      333.28      8.10 o 
  -3   0   7     3370.26     3236.43     39.77 o 
  -1   0   7     7474.45     7857.85    141.89 o 
   1   0   7      280.63      262.89      6.12 o 
   3   0   7     2208.76     2145.73     32.36 o 
   5   0   7     1187.83     1186.32     23.04 o 
   7   0   7       78.03       -0.63     14.66 o 
 -11   1   7       90.44       71.95     11.24 o 
 -10   1   7       26.10       19.89      5.47 o 
  -9   1   7      254.10      229.81      6.18 o 
  -8   1   7        8.99        3.99      3.69 o 
  -7   1   7      679.76      687.92      9.65 o 
  -6   1   7      426.21      430.48      6.18 o 
  -5   1   7     5712.38     5839.96     46.13 o 
  -4   1   7      225.39      227.93      5.82 o 
  -3   1   7     1062.06     1094.94     10.82 o 
  -2   1   7       25.84       20.79      1.84 o 
  -1   1   7     4198.68     4027.06     41.05 o 
   0   1   7       88.93       70.34      2.24 o 
   1   1   7     1175.22     1165.07     16.18 o 
   2   1   7      291.10      292.18      5.53 o 
   3   1   7      173.53      180.26      7.25 o 
   4   1   7       70.13       74.37      4.27 o 
   5   1   7      129.52      131.17      8.30 o 
   6   1   7       17.71        7.49      5.51 o 
   7   1   7     1023.64     1017.59     33.69 o 
 -11   2   7       12.95       13.26      8.77 o 
 -10   2   7       31.08       29.39      4.44 o 
  -9   2   7     1157.27     1150.33     22.92 o 
  -8   2   7       36.66       38.22      4.36 o 
  -7   2   7      486.12      502.84      7.89 o 
  -6   2   7      912.71      979.62     17.04 o 
  -5   2   7     1128.85     1103.44     11.59 o 
  -4   2   7      580.43      572.30     10.28 o 
  -3   2   7     5324.98     5465.77     38.42 o 
  -2   2   7      512.58      553.09      9.69 o 
  -1   2   7     4320.17     4344.84     37.99 o 
   0   2   7      699.86      704.59      8.36 o 
   1   2   7      332.07      329.59      7.28 o 
   2   2   7      515.49      539.85      7.54 o 
   3   2   7     1288.25     1291.59     17.22 o 
   4   2   7        0.92        4.22      3.82 o 
   5   2   7      661.47      670.24     11.20 o 
   6   2   7       51.22       26.91     13.41 o 
   7   2   7       49.56       22.62     17.66 o 
 -11   3   7       98.80       74.43     20.30 o 
 -10   3   7       42.75       30.54      4.77 o 
  -9   3   7       65.12       65.56      4.93 o 
  -8   3   7        3.07        3.07      4.45 o 
  -7   3   7     1340.55     1274.71     14.87 o 
  -6   3   7      115.97      124.80      7.27 o 
  -5   3   7     3148.25     3222.45     31.08 o 
  -4   3   7      285.77      289.96      5.91 o 
  -3   3   7      571.17      609.27      8.27 o 
  -2   3   7     1886.93     1877.98     19.82 o 
  -1   3   7      897.46      841.22      9.10 o 
   0   3   7      559.06      571.95      9.46 o 
   1   3   7     3439.85     3498.40     29.41 o 
   2   3   7       84.54       75.75      5.02 o 
   3   3   7       16.50       12.80      2.83 o 
   4   3   7       52.77       50.52      3.83 o 
   5   3   7      217.65      226.47      7.63 o 
   6   3   7       70.31       67.79     24.66 o 
   7   3   7      206.82      198.67     18.21 o 
 -11   4   7        1.37       22.23     10.93 o 
 -10   4   7       81.17       88.29      8.09 o 
  -9   4   7      550.15      563.41     10.21 o 
  -8   4   7      329.27      345.62     12.78 o 
  -7   4   7      367.05      361.92      9.45 o 
  -6   4   7      432.85      428.65      7.14 o 
  -5   4   7     1492.63     1543.04     19.85 o 
  -4   4   7      291.99      276.71      5.83 o 
  -3   4   7     1963.64     1900.41     16.13 o 
  -2   4   7      254.02      259.38      8.47 o 
  -1   4   7     1697.99     1641.92     19.39 o 
   0   4   7        5.97        5.67      1.47 o 
   1   4   7       14.54       25.61      2.97 o 
   2   4   7     1895.24     1897.38     16.27 o 
   3   4   7     1267.16     1259.31     18.30 o 
   4   4   7        1.46       -0.02      2.85 o 
   5   4   7      213.82      233.73      6.16 o 
   6   4   7       16.15        9.45      5.62 o 
   7   4   7        1.44       -1.28      7.87 o 
 -11   5   7      209.67      198.47     15.44 o 
 -10   5   7      195.62      197.62     16.26 o 
  -9   5   7       92.79       90.04      6.96 o 
  -8   5   7        1.74       -1.33      3.34 o 
  -7   5   7     1452.04     1436.41     17.63 o 
  -6   5   7      116.67      100.95      5.08 o 
  -5   5   7       26.49       26.43      4.40 o 
  -4   5   7        6.76        0.70      2.19 o 
  -3   5   7        6.79        8.29      3.26 o 
  -2   5   7     2740.55     2781.85     26.32 o 
  -1   5   7      716.53      734.49      8.95 o 
   0   5   7      620.13      624.18      8.43 o 
   1   5   7      825.71      768.89     13.37 o 
   2   5   7      812.20      737.33      7.90 o 
   3   5   7        2.09        2.56      1.98 o 
   4   5   7        8.50        5.61      2.66 o 
   5   5   7      693.67      670.48     13.58 o 
   6   5   7      246.73      261.83      7.52 o 
   7   5   7      279.89      259.58     22.71 o 
 -10   6   7      129.27      124.89     18.93 o 
  -9   6   7        5.37       10.38      4.91 o 
  -8   6   7      184.84      196.30     10.58 o 
  -7   6   7      317.99      346.03      7.47 o 
  -6   6   7       29.03       15.21      3.43 o 
  -5   6   7      206.76      212.14      9.85 o 
  -4   6   7      695.93      687.38     10.59 o 
  -3   6   7     5073.68     5024.81     58.26 o 
  -2   6   7        4.90        7.66      5.56 o 
  -1   6   7      153.05      145.40      5.09 o 
   0   6   7      109.99      115.77      3.79 o 
   1   6   7      249.48      256.66      5.19 o 
   2   6   7      437.54      429.96      6.50 o 
   3   6   7      127.73      132.91      4.38 o 
   4   6   7       10.52       15.16      3.36 o 
   5   6   7      272.55      265.44      7.75 o 
   6   6   7       41.47       33.86      5.83 o 
   7   6   7       24.39       24.63      7.01 o 
 -10   7   7        1.86       -2.10      6.19 o 
  -9   7   7       28.83       30.16      4.82 o 
  -8   7   7      192.18      187.85     10.49 o 
  -7   7   7     1022.62     1018.64     14.13 o 
  -6   7   7      340.42      340.34     10.51 o 
  -5   7   7      787.07      792.77     10.84 o 
  -4   7   7      890.03      873.24     10.17 o 
  -3   7   7      312.22      302.90      7.94 o 
  -2   7   7      729.22      703.67     10.87 o 
  -1   7   7      294.76      298.08      6.05 o 
   0   7   7      153.85      143.02      5.49 o 
   1   7   7     1509.23     1492.05     13.00 o 
   2   7   7     1005.28      965.25     13.06 o 
   3   7   7      164.91      185.21      5.11 o 
   4   7   7      681.79      697.55     13.32 o 
   5   7   7      234.38      238.40      7.42 o 
   6   7   7       29.81       33.54      5.46 o 
   7   7   7      251.86      254.09     20.73 o 
 -10   8   7       85.74       69.04     10.47 o 
  -9   8   7        2.99        3.35      4.15 o 
  -8   8   7       53.99       64.47      7.11 o 
  -7   8   7      180.73      201.09      6.76 o 
  -6   8   7       45.90       67.40      9.17 o 
  -5   8   7      201.22      223.78     10.86 o 
  -4   8   7       64.78       53.60      5.59 o 
  -3   8   7     3210.55     3271.73     33.40 o 
  -2   8   7        2.60        5.71      3.76 o 
  -1   8   7      231.96      215.48     10.63 o 
   0   8   7     1225.52     1220.52     12.34 o 
   1   8   7      142.75      134.43      4.37 o 
   2   8   7      423.16      405.81      7.35 o 
   3   8   7        8.95       11.66      2.89 o 
   4   8   7      235.86      239.13      5.80 o 
   5   8   7       78.27       81.72      8.18 o 
   6   8   7       22.56       23.11      5.81 o 
   7   8   7      180.67      172.91     12.81 o 
 -10   9   7       92.15       60.42     14.78 o 
  -9   9   7       22.51       25.17      6.22 o 
  -8   9   7      529.32      506.74     18.56 o 
  -7   9   7     1016.86     1013.91     15.27 o 
  -6   9   7        3.93        0.62      2.97 o 
  -5   9   7      298.56      311.53     15.31 o 
  -4   9   7     1643.15     1576.18    204.81 o 
  -3   9   7      127.79      160.01      6.12 o 
  -2   9   7      109.55       98.57      6.53 o 
  -1   9   7       14.23       12.86      3.45 o 
   0   9   7      117.06      150.02      5.98 o 
   1   9   7     1880.12     1817.03     17.53 o 
   2   9   7      470.28      467.91      6.59 o 
   3   9   7      318.32      322.86      5.60 o 
   4   9   7     1331.32     1338.95     14.07 o 
   5   9   7     1093.53     1079.64     24.95 o 
   6   9   7        6.45       13.94      5.76 o 
   7   9   7       36.79       47.00      7.76 o 
 -10  10   7        5.12       -0.49      7.84 o 
  -9  10   7       74.93       50.23     15.15 o 
  -8  10   7        2.59        6.67      5.16 o 
  -7  10   7       16.29       16.12      4.41 o 
  -6  10   7      279.66      281.06      7.22 o 
  -5  10   7       97.94       84.76      4.62 o 
  -4  10   7     2033.29     2106.63     19.82 o 
  -3  10   7     1613.07     1599.18     18.95 o 
  -2  10   7      689.76      655.88     11.59 o 
  -1  10   7      713.73      707.09     10.07 o 
   0  10   7     2435.39     2464.09     24.23 o 
   1  10   7      301.68      278.60      6.56 o 
   2  10   7      178.47      174.91      5.89 o 
   3  10   7       26.53       22.22      3.55 o 
   4  10   7      137.08      131.47      4.11 o 
   5  10   7      380.19      373.04     11.42 o 
   6  10   7       50.72       52.31      7.81 o 
   7  10   7      101.88       94.85      9.33 o 
 -10  11   7      475.41      490.55     21.05 o 
  -9  11   7        0.50       -8.20      8.35 o 
  -8  11   7      967.75      953.96     23.35 o 
  -7  11   7      146.98      152.40      8.48 o 
  -6  11   7        1.34        1.95      4.57 o 
  -5  11   7       92.76      113.92      9.34 o 
  -4  11   7      714.81      714.91      9.04 o 
  -3  11   7       14.43       16.11      4.62 o 
  -2  11   7      302.96      314.64      9.66 o 
  -1  11   7      143.23      145.45      8.05 o 
   0  11   7      421.25      408.56      7.66 o 
   1  11   7     1546.62     1506.47     16.45 o 
   2  11   7      607.22      603.83      7.62 o 
   3  11   7       51.07       46.63      3.79 o 
   4  11   7     1340.37     1387.75     15.24 o 
   5  11   7      383.44      353.68     10.62 o 
   6  11   7       29.00       28.62      6.74 o 
   7  11   7        0.84        2.26      5.17 o 
 -10  12   7       21.28       43.67     15.10 o 
  -9  12   7      129.50      163.72     18.06 o 
  -8  12   7        9.74        7.47      4.88 o 
  -7  12   7       31.35       36.02      4.84 o 
  -6  12   7     1666.72     1598.94     20.57 o 
  -5  12   7      665.79      599.43     10.77 o 
  -4  12   7      396.83      383.96     10.10 o 
  -3  12   7      846.63      841.33     13.07 o 
  -2  12   7      927.90      917.80     17.89 o 
  -1  12   7       48.78       62.05      4.53 o 
   0  12   7     2025.43     1974.71     14.98 o 
   1  12   7       13.77        9.61      2.63 o 
   2  12   7      557.38      549.99      6.91 o 
   3  12   7       33.73       37.36      4.11 o 
   4  12   7       10.42        9.06      3.97 o 
   5  12   7       89.25      100.65      9.25 o 
   6  12   7       18.47       27.99      5.64 o 
   7  12   7        5.44        2.08      8.44 o 
 -10  13   7      888.39      919.37     26.88 o 
  -9  13   7       14.90        8.50      8.45 o 
  -8  13   7     1379.24     1389.68     28.80 o 
  -7  13   7       74.53       76.65      5.00 o 
  -6  13   7      356.32      374.55      9.25 o 
  -5  13   7      377.93      397.49      7.61 o 
  -4  13   7      392.60      368.37      6.79 o 
  -3  13   7      443.23      439.82     11.96 o 
  -2  13   7     2887.12     2793.38     30.20 o 
  -1  13   7      121.26      141.22      6.75 o 
   0  13   7      398.07      366.81     10.03 o 
   1  13   7      171.25      175.54      8.43 o 
   2  13   7      588.61      561.43     12.92 o 
   3  13   7        6.60        2.08      3.09 o 
   4  13   7     1136.45     1205.17     19.77 o 
   5  13   7       14.22       14.99      5.55 o 
   6  13   7       88.04       87.23      9.32 o 
  -9  14   7      144.05      156.86     13.45 o 
  -8  14   7        4.47        3.05      3.42 o 
  -7  14   7        5.00        0.57      4.54 o 
  -6  14   7      861.98      883.35     13.30 o 
  -5  14   7     1177.45     1149.47     14.23 o 
  -4  14   7     3308.39     3213.37     25.84 o 
  -3  14   7       47.53       38.15      4.69 o 
  -2  14   7      135.84      143.09      9.21 o 
  -1  14   7      403.94      370.69      9.12 o 
   0  14   7     2096.61     2067.69     16.88 o 
   1  14   7       15.07       16.58      2.88 o 
   2  14   7      652.50      635.98     10.54 o 
   3  14   7      126.26      119.50      4.98 o 
   4  14   7      198.01      181.50      7.89 o 
   5  14   7       43.71       44.19      8.31 o 
   6  14   7       60.52       57.00      7.93 o 
  -9  15   7       17.90        9.30      8.85 o 
  -8  15   7      403.70      369.95     15.84 o 
  -7  15   7      210.33      197.10      9.13 o 
  -6  15   7       64.35       54.10     11.18 o 
  -5  15   7       58.85       52.20      4.40 o 
  -4  15   7      414.62      405.95      7.73 o 
  -3  15   7      428.53      403.07     12.20 o 
  -2  15   7      723.90      677.06     18.25 o 
  -1  15   7     1426.73     1386.13     22.56 o 
   0  15   7      221.96      240.87      7.14 o 
   1  15   7        0.74       -2.76      2.76 o 
   2  15   7      567.82      574.80     12.68 o 
   3  15   7      354.05      345.02      7.64 o 
   4  15   7      848.69      848.30     17.65 o 
   5  15   7       93.91       98.39      7.40 o 
   6  15   7      107.83      131.30     14.40 o 
  -9  16   7       12.60       12.39      7.70 o 
  -8  16   7        7.63        7.78      3.81 o 
  -7  16   7        9.68       16.15      5.21 o 
  -6  16   7      760.27      784.83     11.94 o 
  -5  16   7       52.18       61.53      4.84 o 
  -4  16   7      963.22      960.66     14.14 o 
  -3  16   7       43.87       35.76      3.41 o 
  -2  16   7      161.57      172.41      4.94 o 
  -1  16   7        5.39        9.88      2.89 o 
   0  16   7     1636.74     1645.84     19.26 o 
   1  16   7      248.10      228.04      6.48 o 
   2  16   7      745.95      756.09     15.28 o 
   3  16   7      171.43      169.76      7.62 o 
   4  16   7       24.27       27.86      4.37 o 
   5  16   7       55.80       51.75      8.48 o 
   6  16   7      218.25      216.69     10.82 o 
  -9  17   7        2.36       -3.92      6.55 o 
  -8  17   7      325.34      311.14     11.18 o 
  -7  17   7      166.49      175.87      8.86 o 
  -6  17   7      103.91       80.04      6.42 o 
  -5  17   7       37.40       35.81      5.98 o 
  -4  17   7      393.56      379.05      6.58 o 
  -3  17   7       33.98       29.97      3.93 o 
  -2  17   7      464.33      461.67      7.79 o 
  -1  17   7       84.33       75.69      4.91 o 
   0  17   7      284.31      247.06      9.24 o 
   1  17   7        1.52        1.57      2.38 o 
   2  17   7      203.82      210.11      6.43 o 
   3  17   7        0.10        5.35      3.38 o 
   4  17   7      634.16      635.86     11.24 o 
   5  17   7       58.57       46.94      6.63 o 
   6  17   7       63.84      107.70     21.20 o 
  -9  18   7       25.75       31.23      9.26 o 
  -8  18   7      239.45      242.42     11.65 o 
  -7  18   7       24.70       32.80      4.70 o 
  -6  18   7     1063.10     1009.01     14.59 o 
  -5  18   7       43.73       43.39      4.17 o 
  -4  18   7      105.37       97.25      9.68 o 
  -3  18   7        0.92        5.67      3.13 o 
  -2  18   7      200.92      193.96      8.94 o 
  -1  18   7        5.76        2.73      4.35 o 
   0  18   7     1028.36     1023.69     14.20 o 
   1  18   7      132.92      139.41      7.65 o 
   2  18   7      670.17      670.28     15.76 o 
   3  18   7       98.10       74.67      5.89 o 
   4  18   7       18.77       25.24      5.63 o 
   5  18   7       12.80        7.63      5.93 o 
  -8  19   7       66.25       59.15      9.73 o 
  -7  19   7       72.70       60.76      6.33 o 
  -6  19   7      175.68      180.60      7.75 o 
  -5  19   7       18.65       16.45      3.82 o 
  -4  19   7      376.40      374.02      9.29 o 
  -3  19   7      107.77      111.79      8.78 o 
  -2  19   7     1089.26     1051.70     18.64 o 
  -1  19   7      170.19      162.91      6.14 o 
   0  19   7        0.76        2.77      2.67 o 
   1  19   7        0.39        0.84      2.96 o 
   2  19   7       82.96       84.25      5.86 o 
   3  19   7       16.18        7.42      3.62 o 
   4  19   7       45.15       45.09      6.19 o 
   5  19   7       24.44       17.76      6.69 o 
  -8  20   7      220.31      226.64     13.81 o 
  -7  20   7        2.76       -0.73      4.78 o 
  -6  20   7      762.86      741.78     18.28 o 
  -5  20   7       19.40       11.33      4.77 o 
  -4  20   7       26.49       24.81      4.22 o 
  -3  20   7        1.03        0.38      3.73 o 
  -2  20   7        1.93       -1.49      3.53 o 
  -1  20   7       43.62       47.49      6.01 o 
   0  20   7      436.52      452.14      9.49 o 
   1  20   7       56.45       49.02      5.82 o 
   2  20   7      707.40      692.47     18.33 o 
   3  20   7       21.87       16.39      4.02 o 
   4  20   7       71.52       78.24      9.15 o 
   5  20   7        0.48       -1.92      5.01 o 
  -8  21   7        8.09        5.89      6.73 o 
  -7  21   7       30.45       34.77      6.67 o 
  -6  21   7       57.28       37.18      5.96 o 
  -5  21   7       60.89       60.16      5.66 o 
  -4  21   7      258.10      270.45      9.73 o 
  -3  21   7        5.01        7.14      4.19 o 
  -2  21   7      777.91      802.62     17.39 o 
  -1  21   7      262.64      272.89     12.02 o 
   0  21   7      127.26      133.05      5.68 o 
   1  21   7       56.27       51.66      4.68 o 
   2  21   7       92.37       84.47      9.81 o 
   3  21   7       16.03       15.40      4.81 o 
   4  21   7       25.63       12.84      5.10 o 
  -7  22   7        1.54        1.74      6.07 o 
  -6  22   7      293.86      288.93      8.55 o 
  -5  22   7       78.05       71.98      6.40 o 
  -4  22   7       22.31       19.59      3.96 o 
  -3  22   7        2.93        4.98      4.48 o 
  -2  22   7       31.59       31.51      4.94 o 
  -1  22   7       11.40       11.51      4.46 o 
   0  22   7      211.43      184.76     11.64 o 
   1  22   7       19.53       19.16      5.74 o 
   2  22   7      195.67      165.76      8.11 o 
   3  22   7       61.82       45.29      5.38 o 
   4  22   7        1.60        9.28      5.76 o 
  -7  23   7        3.27       13.25      5.92 o 
  -6  23   7       19.93       14.27      4.37 o 
  -5  23   7      244.89      241.37      9.20 o 
  -4  23   7      212.04      197.19     10.93 o 
  -3  23   7       13.34       16.52      5.22 o 
  -2  23   7      752.90      749.89     11.66 o 
  -1  23   7      265.82      269.06      8.51 o 
   0  23   7       11.12        8.22      4.79 o 
   1  23   7      154.18      164.65     19.18 o 
   2  23   7      117.17      156.73     16.74 o 
   3  23   7        0.68       -4.72      4.72 o 
   4  23   7        9.84        4.08      9.05 o 
  -6  24   7      309.21      314.58     25.76 o 
  -5  24   7      133.81      128.97     10.78 o 
  -4  24   7       27.17       19.66      7.01 o 
  -3  24   7       13.02        1.92      6.39 o 
  -2  24   7        1.76       11.09      7.38 o 
  -1  24   7      367.61      354.03     16.23 o 
   0  24   7      174.38      158.90     12.38 o 
   1  24   7       39.34       34.93      7.03 o 
   2  24   7      239.12      268.08     17.06 o 
   3  24   7      606.12      692.34     20.64 o 
  -6  25   7       55.73       34.06      8.83 o 
  -5  25   7      341.66      353.42     12.89 o 
  -4  25   7       59.38       56.07      8.00 o 
  -3  25   7      115.48      103.02      9.10 o 
  -2  25   7        2.43        4.65      7.52 o 
  -1  25   7      231.25      250.69     16.12 o 
   0  25   7      125.24      136.38      9.48 o 
   1  25   7      129.25      153.06     18.72 o 
   2  25   7        0.82        0.17      8.21 o 
   3  25   7       94.62      106.84     13.86 o 
  -5  26   7       10.06       23.67      7.97 o 
  -4  26   7       78.32       65.63      8.61 o 
  -3  26   7       99.89       94.48     10.51 o 
  -2  26   7      111.31      111.64     13.09 o 
  -1  26   7      156.46      150.87     11.75 o 
   0  26   7      170.12      166.62     12.71 o 
   1  26   7        8.96       15.07      6.88 o 
   2  26   7       45.59       34.81      7.63 o 
  -4  27   7        1.12        3.40      6.14 o 
  -3  27   7        3.21        3.38      6.36 o 
  -2  27   7       47.20       55.49     10.89 o 
  -1  27   7      519.91      569.71     19.50 o 
   0  27   7       35.07       31.10      7.83 o 
   1  27   7       77.89       84.49     10.35 o 
  -3  28   7       58.49       58.55      9.13 o 
  -2  28   7       43.63       49.15     10.69 o 
  -1  28   7      150.75      167.68     13.87 o 
   0  28   7      120.33       93.45     12.89 o 
 -10   0   8      230.30      206.29     14.03 o 
  -8   0   8      110.23       82.69      7.59 o 
  -6   0   8      209.55      165.01     14.92 o 
  -4   0   8     1983.49     2015.07     25.16 o 
  -2   0   8     8698.69     8944.34    113.13 o 
   0   0   8        0.30        2.43      2.50 o 
   2   0   8     4882.49     4845.61     57.54 o 
   4   0   8      730.28      719.41     22.38 o 
   6   0   8      187.78      213.60     10.02 o 
 -10   1   8      217.88      239.53     13.90 o 
  -9   1   8        0.12        1.87      3.74 o 
  -8   1   8     1058.01     1085.70     13.87 o 
  -7   1   8        4.04        4.58      3.03 o 
  -6   1   8     1926.42     1949.83     18.17 o 
  -5   1   8      674.28      628.63      7.47 o 
  -4   1   8        8.79        9.15      2.22 o 
  -3   1   8       32.64       30.77      2.08 o 
  -2   1   8      525.74      501.59      5.49 o 
  -1   1   8      193.82      187.64      3.69 o 
   0   1   8     1080.73     1060.95      9.70 o 
   1   1   8       13.34       11.42      2.44 o 
   2   1   8     1030.49     1051.80     12.48 o 
   3   1   8      180.70      177.85      7.28 o 
   4   1   8       73.70       73.31      6.62 o 
   5   1   8       27.98       22.36      5.87 o 
   6   1   8      771.90      761.89     18.46 o 
   7   1   8        1.70       -0.85      7.75 o 
 -10   2   8      169.24      175.64      6.37 o 
  -9   2   8      103.92      101.07      5.63 o 
  -8   2   8      212.67      230.13      6.45 o 
  -7   2   8      279.41      260.02      9.78 o 
  -6   2   8      362.75      351.74      6.05 o 
  -5   2   8       13.47        7.02      2.39 o 
  -4   2   8     3009.54     3037.96     23.01 o 
  -3   2   8       77.63       73.69      2.11 o 
  -2   2   8     5287.68     5318.83     67.54 o 
  -1   2   8      357.47      370.19      9.08 o 
   0   2   8        6.81        4.31      1.81 o 
   1   2   8        8.88        7.34      2.40 o 
   2   2   8     1387.98     1334.95     13.58 o 
   3   2   8       90.57       90.81      6.44 o 
   4   2   8      385.31      386.07     10.62 o 
   5   2   8      171.89      179.99      9.72 o 
   6   2   8       79.06       30.23     17.77 o 
   7   2   8        8.67        0.58     10.15 o 
 -10   3   8       29.13       25.26      5.23 o 
  -9   3   8       60.99       51.97      4.30 o 
  -8   3   8      911.17      920.31     11.95 o 
  -7   3   8       16.94       18.97      3.58 o 
  -6   3   8     3438.83     3283.66     32.88 o 
  -5   3   8      936.02      891.45      9.85 o 
  -4   3   8        3.06        0.19      1.75 o 
  -3   3   8      566.83      563.38     15.20 o 
  -2   3   8      692.13      725.34     11.25 o 
  -1   3   8      163.02      173.95      4.97 o 
   0   3   8      355.16      326.90      4.38 o 
   1   3   8      129.31      124.74      4.03 o 
   2   3   8      934.63      926.30     15.57 o 
   3   3   8      237.96      246.08      7.16 o 
   4   3   8      182.75      184.62      7.18 o 
   5   3   8       31.24       28.86      5.05 o 
   6   3   8      499.37      517.20     18.35 o 
   7   3   8      131.28      133.97     17.96 o 
 -10   4   8      231.33      223.75      8.02 o 
  -9   4   8      293.22      313.34      9.07 o 
  -8   4   8      374.61      390.44      9.58 o 
  -7   4   8       17.18        9.74      3.96 o 
  -6   4   8       78.58       88.78      4.15 o 
  -5   4   8        3.76        6.95      3.28 o 
  -4   4   8     1532.03     1512.57     16.13 o 
  -3   4   8      293.67      293.29      8.35 o 
  -2   4   8     4463.41     4492.89     43.64 o 
  -1   4   8      201.39      202.24      5.24 o 
   0   4   8      111.56      102.23      5.24 o 
   1   4   8      135.05      132.25      3.45 o 
   2   4   8      416.57      388.01     11.20 o 
   3   4   8       93.22       87.49      4.03 o 
   4   4   8      506.79      521.46      7.66 o 
   5   4   8       16.29       13.45      4.15 o 
   6   4   8      268.34      294.11     19.04 o 
   7   4   8        3.66        7.17      7.60 o 
 -10   5   8        0.48        5.01      3.71 o 
  -9   5   8      195.97      237.50      9.13 o 
  -8   5   8      592.46      591.75     14.15 o 
  -7   5   8      126.43      123.60     13.15 o 
  -6   5   8     1373.85     1348.93     16.18 o 
  -5   5   8       17.60       22.89      3.70 o 
  -4   5   8       67.12       68.80      3.21 o 
  -3   5   8       22.82       31.73      4.39 o 
  -2   5   8      198.21      200.65      7.96 o 
  -1   5   8       70.69       80.74      4.13 o 
   0   5   8     1741.21     1706.34     16.56 o 
   1   5   8      183.33      189.84      4.14 o 
   2   5   8      200.54      188.18      6.39 o 
   3   5   8      169.82      184.08      6.23 o 
   4   5   8      117.66      125.84      5.19 o 
   5   5   8      309.97      336.37      7.06 o 
   6   5   8      131.74      145.92     12.27 o 
   7   5   8       62.61       75.33     10.36 o 
 -10   6   8      338.90      352.77     15.11 o 
  -9   6   8       94.00       91.91     13.55 o 
  -8   6   8      301.51      293.44     12.81 o 
  -7   6   8       25.31       42.11      5.49 o 
  -6   6   8       54.71       59.69      6.51 o 
  -5   6   8     1234.17     1206.51     19.46 o 
  -4   6   8     2282.67     2318.16     17.11 o 
  -3   6   8       68.30       69.59      8.22 o 
  -2   6   8      483.94      455.32      7.55 o 
  -1   6   8     1929.71     1926.76     18.03 o 
   0   6   8      284.34      310.73      8.96 o 
   1   6   8      111.97      106.53      4.25 o 
   2   6   8      121.88      119.04      4.41 o 
   3   6   8       28.36       24.31      3.01 o 
   4   6   8     1278.13     1284.79     19.45 o 
   5   6   8        4.09        9.18      3.96 o 
   6   6   8       26.36       49.00      7.86 o 
 -10   7   8        9.19        6.91      7.71 o 
  -9   7   8      131.14      130.10     11.62 o 
  -8   7   8      299.50      314.14      9.38 o 
  -7   7   8      126.65      128.86      5.55 o 
  -6   7   8      157.82      151.52      6.23 o 
  -5   7   8       82.86       58.96      4.67 o 
  -4   7   8     2369.75     2317.07     28.68 o 
  -3   7   8     1225.93     1196.91     18.11 o 
  -2   7   8      187.64      211.67      9.31 o 
  -1   7   8      344.88      346.63      7.77 o 
   0   7   8     1597.73     1624.95     15.51 o 
   1   7   8        0.69        4.11      1.89 o 
   2   7   8       16.07       18.08      2.98 o 
   3   7   8      320.82      341.94      6.16 o 
   4   7   8        5.54       10.26      3.46 o 
   5   7   8      333.47      321.14     10.59 o 
   6   7   8       32.67       42.29      5.94 o 
 -10   8   8       47.25       31.84      8.48 o 
  -9   8   8       40.33       40.87      5.12 o 
  -8   8   8      527.69      530.10     10.99 o 
  -7   8   8      841.71      870.30     13.04 o 
  -6   8   8       61.58       70.90      5.19 o 
  -5   8   8     1277.77     1321.28     15.22 o 
  -4   8   8     1412.54     1412.36     22.86 o 
  -3   8   8      601.16      586.82     11.04 o 
  -2   8   8       29.94       33.07      4.07 o 
  -1   8   8      867.06      875.73     10.65 o 
   0   8   8       44.24       42.56      3.74 o 
   1   8   8      543.10      515.96      8.42 o 
   2   8   8      153.60      145.26      4.43 o 
   3   8   8       59.43       65.97      4.36 o 
   4   8   8      460.82      472.07      8.76 o 
   5   8   8        3.03        3.08      4.56 o 
   6   8   8        0.31       33.60     13.86 o 
 -10   9   8       29.07       19.41     12.36 o 
  -9   9   8      191.25      192.66     12.28 o 
  -8   9   8       48.20       40.96      5.01 o 
  -7   9   8      107.27       93.97      6.29 o 
  -6   9   8       10.48       15.98      4.25 o 
  -5   9   8      157.19      153.00      9.42 o 
  -4   9   8     1217.92     1161.16     18.77 o 
  -3   9   8      279.07      299.02      7.43 o 
  -2   9   8        1.12       -1.54      3.92 o 
  -1   9   8      423.92      400.83     13.39 o 
   0   9   8     1526.51     1503.45     15.73 o 
   1   9   8      337.07      331.41      5.96 o 
   2   9   8        7.16        7.02      2.97 o 
   3   9   8     1005.91      989.90     15.04 o 
   4   9   8       68.62       74.48      4.89 o 
   5   9   8       43.32       29.81      7.45 o 
   6   9   8       59.73       60.56      7.53 o 
 -10  10   8        1.47       -6.34      7.09 o 
  -9  10   8       29.74       18.29      5.27 o 
  -8  10   8      480.49      496.86     11.38 o 
  -7  10   8     1661.85     1665.51     33.32 o 
  -6  10   8      217.38      198.29      7.88 o 
  -5  10   8      399.75      459.06      8.57 o 
  -4  10   8      445.74      505.47     16.63 o 
  -3  10   8      158.87      149.17     14.67 o 
  -2  10   8        2.78        4.36      4.37 o 
  -1  10   8        9.87       16.62      3.61 o 
   0  10   8       71.20       69.53      4.78 o 
   1  10   8     1448.51     1434.81     19.01 o 
   2  10   8       32.52       32.67      3.38 o 
   3  10   8      507.93      525.80      8.71 o 
   4  10   8      739.66      683.86     10.77 o 
   5  10   8      262.73      278.22     12.28 o 
   6  10   8       82.19       80.74      8.97 o 
 -10  11   8       71.05       69.19     28.46 o 
  -9  11   8      211.76      223.69     12.07 o 
  -8  11   8        6.74        2.59      5.09 o 
  -7  11   8        3.12        2.95      5.43 o 
  -6  11   8      399.73      375.90     11.33 o 
  -5  11   8      194.56      182.14      9.01 o 
  -4  11   8      143.23      143.08      7.85 o 
  -3  11   8     1367.18     1407.90     22.49 o 
  -2  11   8       36.38       36.65      5.68 o 
  -1  11   8      190.17      191.52      9.52 o 
   0  11   8      367.62      364.90      7.76 o 
   1  11   8      479.88      467.34     12.18 o 
   2  11   8      135.62      129.82      5.53 o 
   3  11   8      675.79      658.82     10.85 o 
   4  11   8      427.09      375.51      8.16 o 
   5  11   8       59.40       61.56      5.95 o 
   6  11   8       64.16       72.51     10.62 o 
 -10  12   8       41.03       55.16     13.34 o 
  -9  12   8        9.40        8.36      5.76 o 
  -8  12   8       31.29       40.06      8.70 o 
  -7  12   8     1020.71     1042.15     17.87 o 
  -6  12   8        0.20        3.31      6.67 o 
  -5  12   8      479.55      468.63      9.10 o 
  -4  12   8        2.14       -0.89      7.66 o 
  -3  12   8      527.79      539.79     13.19 o 
  -2  12   8        5.46        0.14      5.83 o 
  -1  12   8     1316.71     1331.47     17.65 o 
   0  12   8        0.19        3.96      4.79 o 
   1  12   8      695.67      701.67     11.72 o 
   2  12   8       34.35       32.77      3.08 o 
   3  12   8       37.20       56.05      4.58 o 
   4  12   8        2.44        1.77      3.37 o 
   5  12   8      334.10      364.52     16.51 o 
   6  12   8       46.01       43.80      7.08 o 
  -9  13   8      157.63      147.26     12.93 o 
  -8  13   8       34.46       28.31      5.69 o 
  -7  13   8       15.61       16.47      4.90 o 
  -6  13   8      379.35      365.46     15.79 o 
  -5  13   8        4.31        6.11      3.95 o 
  -4  13   8      574.74      587.20     13.18 o 
  -3  13   8     2006.03     1992.77     24.96 o 
  -2  13   8        0.23        1.12      4.63 o 
  -1  13   8      471.40      450.39     10.39 o 
   0  13   8       32.58       33.97      4.76 o 
   1  13   8     1028.72     1011.05     16.28 o 
   2  13   8      175.04      155.28      4.37 o 
   3  13   8        5.00        5.14      3.10 o 
   4  13   8       16.98        8.84      4.19 o 
   5  13   8      158.67      138.04      9.06 o 
   6  13   8      182.02      187.07     19.37 o 
  -9  14   8       30.78       31.46     11.43 o 
  -8  14   8       41.38       30.69      5.34 o 
  -7  14   8      593.95      581.78     14.99 o 
  -6  14   8       19.24       12.06      4.76 o 
  -5  14   8     1023.82      989.64     13.97 o 
  -4  14   8        0.37        2.23      4.88 o 
  -3  14   8      107.96      116.31      9.90 o 
  -2  14   8      311.59      313.18     10.39 o 
  -1  14   8      799.64      846.44     13.55 o 
   0  14   8      627.35      634.30     14.53 o 
   1  14   8     1078.50     1026.28     23.69 o 
   2  14   8      253.95      237.07      9.13 o 
   3  14   8      344.10      312.72      7.00 o 
   4  14   8      122.61      131.06      6.66 o 
   5  14   8      559.20      556.75     21.93 o 
  -9  15   8      296.55      311.66     16.56 o 
  -8  15   8      106.82      108.46     12.00 o 
  -7  15   8       66.37       63.35      9.30 o 
  -6  15   8      413.29      421.16     14.88 o 
  -5  15   8      306.99      271.36      7.59 o 
  -4  15   8       21.35       19.75      5.92 o 
  -3  15   8     1484.28     1468.62     23.86 o 
  -2  15   8      249.10      245.85     11.18 o 
  -1  15   8      312.52      307.45     10.39 o 
   0  15   8       45.03       71.59      6.25 o 
   1  15   8      570.11      549.09     13.83 o 
   2  15   8      199.39      188.00      8.27 o 
   3  15   8      447.70      431.81      9.49 o 
   4  15   8       57.76       42.11      5.19 o 
   5  15   8       18.02       36.13      6.17 o 
  -9  16   8        0.36       11.81      9.61 o 
  -8  16   8       43.32       43.57      7.17 o 
  -7  16   8      403.67      418.09     16.29 o 
  -6  16   8       46.27       36.98      5.93 o 
  -5  16   8      338.44      343.18     13.00 o 
  -4  16   8        0.75        4.95      6.44 o 
  -3  16   8       41.99       45.38      7.47 o 
  -2  16   8      127.66      136.21      7.36 o 
  -1  16   8      751.91      752.49     13.56 o 
   0  16   8        3.44        3.83      2.81 o 
   1  16   8     2031.69     1937.38     32.48 o 
   2  16   8      103.96       89.59      4.77 o 
   3  16   8      179.80      158.22      8.02 o 
   4  16   8        4.34       18.80      5.82 o 
   5  16   8      189.41      201.24     10.11 o 
  -8  17   8      104.82       86.24     17.24 o 
  -7  17   8      205.10      176.98     12.32 o 
  -6  17   8      378.81      380.01     12.62 o 
  -5  17   8     1005.48     1022.97     16.27 o 
  -4  17   8       26.20       35.99      6.97 o 
  -3  17   8     1587.60     1587.60     28.17 o 
  -2  17   8      139.14      145.99      9.03 o 
  -1  17   8      404.43      423.16     11.79 o 
   0  17   8      167.98      165.20      8.15 o 
   1  17   8       15.35       19.12      6.75 o 
   2  17   8      184.71      192.86      7.70 o 
   3  17   8      686.15      706.68     23.01 o 
   4  17   8       51.54       42.52      8.86 o 
   5  17   8      100.98      120.01     15.32 o 
  -8  18   8       43.41       32.93     10.94 o 
  -7  18   8      210.87      254.69     12.66 o 
  -6  18   8      487.75      495.52     14.33 o 
  -5  18   8      681.87      702.45     14.52 o 
  -4  18   8       55.39       59.39      8.04 o 
  -3  18   8       61.08       54.29      7.00 o 
  -2  18   8      126.78      134.68      8.44 o 
  -1  18   8      873.92      849.93     15.19 o 
   0  18   8      260.05      257.73      9.65 o 
   1  18   8      898.56      941.76     18.91 o 
   2  18   8        0.86        5.13      3.84 o 
   3  18   8       11.28        4.18      5.06 o 
   4  18   8       60.32       88.38     10.77 o 
  -8  19   8       22.01       22.92     11.76 o 
  -7  19   8      192.76      143.30     14.95 o 
  -6  19   8       28.39       21.79      7.25 o 
  -5  19   8      469.08      454.77     14.36 o 
  -4  19   8       69.06       88.76      8.73 o 
  -3  19   8      571.86      592.76     16.19 o 
  -2  19   8       22.30       20.21      7.78 o 
  -1  19   8       92.59       92.22     12.17 o 
   0  19   8        3.50        3.53      5.38 o 
   1  19   8       50.30       52.70      6.50 o 
   2  19   8        0.12       -5.38      5.38 o 
   3  19   8      149.17      166.44     10.43 o 
   4  19   8       28.15       21.27     10.99 o 
  -8  20   8        6.55       17.39     10.36 o 
  -7  20   8       28.95       17.92      8.47 o 
  -6  20   8      107.26      125.69      8.40 o 
  -5  20   8       25.76       30.51      6.34 o 
  -4  20   8       24.54       10.66      6.17 o 
  -3  20   8       16.00       11.44      6.14 o 
  -2  20   8       12.98       17.44      7.84 o 
  -1  20   8      828.25      841.04     27.07 o 
   0  20   8       73.25       81.62      7.42 o 
   1  20   8      720.22      728.43     18.05 o 
   2  20   8        1.76       -1.93      5.44 o 
   3  20   8       32.04       21.97      5.42 o 
   4  20   8        1.39       -2.16      7.14 o 
  -7  21   8        1.73       -2.59      6.40 o 
  -6  21   8      118.69      132.71     10.38 o 
  -5  21   8      215.05      197.94     10.09 o 
  -4  21   8        1.25        0.38      4.85 o 
  -3  21   8      444.18      463.79     11.91 o 
  -2  21   8       21.95       13.77      7.37 o 
  -1  21   8       38.93       41.65      8.90 o 
   0  21   8       48.11       48.09      7.20 o 
   1  21   8       44.01       48.03      7.10 o 
   2  21   8       17.55       27.26      6.73 o 
   3  21   8      161.99      187.80     11.24 o 
  -7  22   8        8.16       -2.66     11.63 o 
  -6  22   8       24.24       28.17      7.75 o 
  -5  22   8       23.98        9.95      7.20 o 
  -4  22   8       72.35       73.15      8.90 o 
  -3  22   8        2.95       -6.16      6.16 o 
  -2  22   8      224.58      262.96     23.09 o 
  -1  22   8      945.19      967.96     18.75 o 
   0  22   8        8.84        5.02      6.22 o 
   1  22   8       80.87       81.63      8.25 o 
   2  22   8       31.90       17.75      7.21 o 
   3  22   8        0.68        2.23      7.12 o 
  -6  23   8      174.93      195.17     17.32 o 
  -5  23   8      307.24      369.43     14.83 o 
  -4  23   8        1.39        3.16      6.34 o 
  -3  23   8       79.09       88.69     10.53 o 
  -2  23   8       62.23       58.14      8.85 o 
  -1  23   8      142.90      128.25      9.46 o 
   0  23   8      116.56      130.11     11.29 o 
   1  23   8       23.25       18.22      7.33 o 
   2  23   8      101.40      102.15      8.63 o 
   3  23   8      116.83      120.19     16.36 o 
  -6  24   8        0.79        0.89      7.97 o 
  -5  24   8      127.56      138.33     15.43 o 
  -4  24   8       90.47       79.48     11.00 o 
  -3  24   8       18.86       32.10      8.61 o 
  -2  24   8       98.94      110.08     10.34 o 
  -1  24   8      150.79      168.13     12.19 o 
   0  24   8        9.65        5.18      7.11 o 
   1  24   8       85.47       82.02     11.45 o 
   2  24   8      155.11      151.91     10.71 o 
  -5  25   8        3.88       -3.95      7.13 o 
  -4  25   8       61.70       40.25      9.02 o 
  -3  25   8      117.24      107.94     16.16 o 
  -2  25   8        4.31        3.82      7.09 o 
  -1  25   8      267.13      282.98     22.80 o 
   0  25   8      173.80      159.64     25.23 o 
   1  25   8        6.20       16.97      7.43 o 
  -4  26   8      116.67      128.96     12.58 o 
  -3  26   8      214.42      225.35     11.41 o 
  -2  26   8       48.81       41.82      8.51 o 
  -1  26   8        3.83        0.89     10.82 o 
   0  26   8       82.12       70.99      9.74 o 
  -3  27   8      229.71      253.35     13.09 o 
  -2  27   8       87.68       80.78      9.46 o 
  -1  27   8      602.10      634.88     23.88 o 
  -9   0   9      793.05      767.40     18.36 o 
  -7   0   9      259.10      248.94     12.21 o 
  -5   0   9     1028.51      991.76     12.46 o 
  -3   0   9     2281.92     2254.45     28.38 o 
  -1   0   9      178.72      193.13     10.85 o 
   1   0   9      922.64      908.49     15.74 o 
   3   0   9     1248.12     1226.05     23.88 o 
   5   0   9      549.68      563.70     23.67 o 
 -10   1   9        4.29        6.28      6.47 o 
  -9   1   9      413.36      412.22      9.20 o 
  -8   1   9        0.03       -2.16      3.63 o 
  -7   1   9      731.79      738.98     10.25 o 
  -6   1   9        0.01        4.08      2.61 o 
  -5   1   9     1133.72     1117.16      9.64 o 
  -4   1   9       31.90       26.82      2.90 o 
  -3   1   9       66.56       70.62      2.82 o 
  -2   1   9      436.41      428.95      7.72 o 
  -1   1   9     3340.10     3282.15     37.23 o 
   0   1   9      178.94      176.85      4.45 o 
   1   1   9      784.25      761.62      8.41 o 
   2   1   9      164.54      150.60      5.28 o 
   3   1   9       41.01       46.13      5.25 o 
   4   1   9       56.51       33.38      5.26 o 
   5   1   9       87.94       87.87      7.14 o 
   6   1   9        2.28        1.65      9.50 o 
 -10   2   9       18.61       23.30      5.48 o 
  -9   2   9      602.86      606.05     12.99 o 
  -8   2   9       29.12       21.51      4.67 o 
  -7   2   9      145.89      152.69      5.52 o 
  -6   2   9      243.57      258.78      9.34 o 
  -5   2   9      715.07      738.26      9.75 o 
  -4   2   9       16.19       15.58      2.25 o 
  -3   2   9      753.25      757.79     11.62 o 
  -2   2   9       28.38       30.20      3.89 o 
  -1   2   9        2.75        0.67      3.25 o 
   0   2   9      128.43      129.60      4.96 o 
   1   2   9      382.02      349.45      6.65 o 
   2   2   9      122.43      138.54      5.68 o 
   3   2   9     1637.34     1616.73     17.27 o 
   4   2   9       72.93       59.56      6.55 o 
   5   2   9      325.90      347.86      9.69 o 
   6   2   9       54.38       62.71     15.81 o 
 -10   3   9       10.41       13.14      4.73 o 
  -9   3   9        1.27        5.43      5.08 o 
  -8   3   9       42.28       39.26      4.16 o 
  -7   3   9     1300.52     1272.62     14.20 o 
  -6   3   9       51.81       49.00      6.37 o 
  -5   3   9      858.38      863.28      8.92 o 
  -4   3   9      601.95      581.71      8.63 o 
  -3   3   9      439.78      415.32     10.08 o 
  -2   3   9      423.00      400.87     16.61 o 
  -1   3   9     1226.74     1111.40     59.56 o 
   0   3   9      684.86      635.82     14.36 o 
   1   3   9      939.79      893.97     10.17 o 
   2   3   9      181.55      177.83      6.06 o 
   3   3   9       49.55       41.17      4.70 o 
   4   3   9       42.30       39.65      4.30 o 
   5   3   9      183.39      192.67      9.01 o 
   6   3   9        3.19        4.28      5.95 o 
 -10   4   9       58.69       62.89      7.40 o 
  -9   4   9      328.17      325.02      7.96 o 
  -8   4   9        6.93        7.18      4.29 o 
  -7   4   9        2.26        4.93      3.24 o 
  -6   4   9     1255.46     1216.84     15.87 o 
  -5   4   9      920.39      895.52     11.09 o 
  -4   4   9        1.78        3.57      4.08 o 
  -3   4   9     1026.80      965.23     15.78 o 
  -2   4   9      669.65      637.57     10.27 o 
  -1   4   9       42.69       56.02      6.24 o 
   0   4   9       88.86       95.89      5.01 o 
   1   4   9      549.14      537.53      9.50 o 
   2   4   9       53.74       53.96      5.76 o 
   3   4   9     1226.56     1209.78     14.84 o 
   4   4   9       27.92       14.75      4.05 o 
   5   4   9      411.20      406.34     10.41 o 
   6   4   9      365.74      356.36     17.06 o 
 -10   5   9       70.77       80.11      5.99 o 
  -9   5   9        9.68       10.28      3.88 o 
  -8   5   9       74.99       81.59      7.31 o 
  -7   5   9     1028.66     1008.46     13.35 o 
  -6   5   9       15.67       10.21      3.49 o 
  -5   5   9      235.02      230.92      4.84 o 
  -4   5   9       54.55       52.00      6.36 o 
  -3   5   9      145.32      126.70      7.26 o 
  -2   5   9     2021.43     1958.26     27.83 o 
  -1   5   9      160.17      149.98     10.00 o 
   0   5   9      114.35      112.19      5.32 o 
   1   5   9      831.19      788.27     12.79 o 
   2   5   9      125.95      135.96      5.16 o 
   3   5   9      128.29      136.91      5.77 o 
   4   5   9        2.66        6.78      3.56 o 
   5   5   9       45.54       28.48      7.52 o 
   6   5   9       42.05       32.01     10.34 o 
 -10   6   9       32.47       34.30      6.76 o 
  -9   6   9      157.73      156.92      8.50 o 
  -8   6   9      156.39      154.84      6.71 o 
  -7   6   9       57.53       42.96      5.22 o 
  -6   6   9     1071.04     1073.62     19.23 o 
  -5   6   9       22.81       10.51      5.01 o 
  -4   6   9        0.47        7.11      3.62 o 
  -3   6   9     1293.57     1323.12     17.23 o 
  -2   6   9      536.19      526.08      9.45 o 
  -1   6   9      271.45      265.90      6.44 o 
   0   6   9       17.06       17.47      3.45 o 
   1   6   9      908.23      875.14     17.04 o 
   2   6   9      203.22      210.02      8.51 o 
   3   6   9      993.21     1028.11     12.33 o 
   4   6   9       22.65       16.76      4.03 o 
   5   6   9       33.13       37.52      6.56 o 
   6   6   9      101.18      105.21     13.47 o 
 -10   7   9       24.81       26.59      6.57 o 
  -9   7   9        0.33        3.97      5.12 o 
  -8   7   9       17.71       17.76      4.83 o 
  -7   7   9      794.01      778.50     12.44 o 
  -6   7   9        1.43        1.58      3.05 o 
  -5   7   9      700.64      645.55     12.09 o 
  -4   7   9     1299.16     1348.19     19.42 o 
  -3   7   9       26.65       20.84      4.57 o 
  -2   7   9     1065.43     1070.55     29.35 o 
  -1   7   9      681.65      657.47     11.48 o 
   0   7   9        6.99        3.88      3.93 o 
   1   7   9      177.30      193.88      7.30 o 
   2   7   9      170.97      163.48      4.30 o 
   3   7   9      169.83      187.38      5.62 o 
   4   7   9      154.43      158.39      9.92 o 
   5   7   9       96.07       81.20     19.14 o 
   6   7   9        4.32       10.21      5.60 o 
 -10   8   9        9.19        9.83      5.28 o 
  -9   8   9      113.50      103.88      6.60 o 
  -8   8   9      542.49      529.49     12.78 o 
  -7   8   9        1.01        6.70      6.34 o 
  -6   8   9      631.08      629.22     14.09 o 
  -5   8   9      308.14      294.39      9.97 o 
  -4   8   9        0.81       -2.11      6.60 o 
  -3   8   9      659.26      644.01     15.06 o 
  -2   8   9      167.49      171.02      6.91 o 
  -1   8   9      546.93      529.89      9.12 o 
   0   8   9     1497.02     1517.25     17.09 o 
   1   8   9      759.05      767.15     16.26 o 
   2   8   9        2.61        6.66      2.99 o 
   3   8   9      357.50      366.18      7.69 o 
   4   8   9      162.21      165.85      8.37 o 
   5   8   9        2.33        9.76      6.76 o 
 -10   9   9       16.47        5.19      8.03 o 
  -9   9   9       86.19       93.18      6.62 o 
  -8   9   9       16.35       21.33      5.42 o 
  -7   9   9     1059.44     1076.86     21.17 o 
  -6   9   9       24.62       19.76      4.11 o 
  -5   9   9     1437.99     1332.55     26.89 o 
  -4   9   9      485.77      534.66     17.32 o 
  -3   9   9      479.70      463.14     88.80 o 
  -2   9   9      187.48      210.81      6.29 o 
  -1   9   9       84.95       80.23      5.50 o 
   0   9   9       45.48       52.46      5.13 o 
   1   9   9       75.55       66.57      5.21 o 
   2   9   9       38.10       32.76      3.93 o 
   3   9   9      482.14      461.64      8.99 o 
   4   9   9      208.03      227.22      7.65 o 
   5   9   9      267.84      241.03      9.85 o 
  -9  10   9      263.96      250.58      8.98 o 
  -8  10   9      738.72      737.70     15.87 o 
  -7  10   9       73.27       68.85      8.17 o 
  -6  10   9      359.40      326.19      8.09 o 
  -5  10   9        2.17        6.49      5.79 o 
  -4  10   9       44.70       50.78      7.32 o 
  -3  10   9     1019.80     1020.23     22.92 o 
  -2  10   9      464.41      495.04     11.64 o 
  -1  10   9     1413.96     1378.89     16.21 o 
   0  10   9     1924.32     1931.89     20.65 o 
   1  10   9      587.83      597.49     14.02 o 
   2  10   9       21.97       14.01      3.15 o 
   3  10   9      156.30      156.51      5.85 o 
   4  10   9      344.09      339.42      7.00 o 
   5  10   9        2.10        3.87      3.91 o 
  -9  11   9        0.37        0.07      9.07 o 
  -8  11   9      295.30      286.51     14.09 o 
  -7  11   9      291.46      295.04     12.83 o 
  -6  11   9       23.16       29.59      7.20 o 
  -5  11   9      338.77      359.04     12.97 o 
  -4  11   9     1951.56     1969.23     29.78 o 
  -3  11   9        5.86        2.76      5.83 o 
  -2  11   9      528.31      550.29     12.76 o 
  -1  11   9      116.40      113.20      5.41 o 
   0  11   9       73.03       61.66      5.34 o 
   1  11   9      139.05      133.13      6.47 o 
   2  11   9        5.24        8.68      4.37 o 
   3  11   9      240.03      246.88      6.85 o 
   4  11   9      365.11      388.02     14.93 o 
   5  11   9      150.26      131.50     26.88 o 
  -9  12   9       64.85       53.69      9.40 o 
  -8  12   9      282.81      262.63     12.08 o 
  -7  12   9       36.65       28.41      7.65 o 
  -6  12   9      235.91      259.54     13.53 o 
  -5  12   9       18.85       21.49      9.46 o 
  -4  12   9      177.49      179.38      8.51 o 
  -3  12   9      139.45      170.07      8.82 o 
  -2  12   9      201.40      220.87      9.53 o 
  -1  12   9       37.32       33.61      5.00 o 
   0  12   9      813.73      855.68     11.81 o 
   1  12   9      140.79      135.79      6.36 o 
   2  12   9       62.23       49.74      6.49 o 
   3  12   9       49.43       34.73      6.77 o 
   4  12   9      132.56      117.52     12.05 o 
   5  12   9        2.65       -2.44      8.90 o 
  -9  13   9       24.37       24.74      6.03 o 
  -8  13   9      670.28      669.76     15.54 o 
  -7  13   9      135.45      151.21     22.61 o 
  -6  13   9      309.91      345.90     11.96 o 
  -5  13   9       93.48      107.08     18.12 o 
  -4  13   9     1280.25     1367.75     23.58 o 
  -3  13   9       14.41       21.14      5.49 o 
  -2  13   9      404.00      403.41     12.94 o 
  -1  13   9        6.16        7.38      6.21 o 
   0  13   9       29.08       30.87      5.08 o 
   1  13   9      184.92      176.85      6.42 o 
   2  13   9       74.90       86.92      7.84 o 
   3  13   9        3.55       12.24      4.68 o 
   4  13   9      147.64      180.50     10.47 o 
   5  13   9       66.54       59.13      8.43 o 
  -9  14   9       18.50       25.53      8.25 o 
  -8  14   9      206.01      195.88     11.66 o 
  -7  14   9       49.04       38.79      8.72 o 
  -6  14   9      156.09      155.35     10.71 o 
  -5  14   9      236.87      209.11     13.73 o 
  -4  14   9      358.09      368.00     10.98 o 
  -3  14   9        3.53       -0.86      4.37 o 
  -2  14   9      294.23      308.78     11.18 o 
  -1  14   9       37.47       44.49      6.38 o 
   0  14   9     1415.83     1465.69     21.70 o 
   1  14   9       63.11       61.72      5.72 o 
   2  14   9      125.44      138.31     12.66 o 
   3  14   9        6.34        7.12      4.00 o 
   4  14   9      161.07      157.31     28.42 o 
  -9  15   9      403.03      435.28     47.59 o 
  -8  15   9      190.18      196.72      9.00 o 
  -7  15   9       40.23       40.51      8.28 o 
  -6  15   9      451.51      440.38     15.40 o 
  -5  15   9       81.21       65.41      9.86 o 
  -4  15   9     1177.28     1189.42     22.56 o 
  -3  15   9      308.61      304.98     12.30 o 
  -2  15   9      147.90      155.18     10.28 o 
  -1  15   9      270.65      259.98     14.99 o 
   0  15   9        0.06       -3.31      5.28 o 
   1  15   9       39.36       39.71      5.84 o 
   2  15   9      383.95      417.11      9.60 o 
   3  15   9      135.22      125.24      9.31 o 
   4  15   9      195.57      220.44     40.85 o 
  -8  16   9      221.17      294.18     18.78 o 
  -7  16   9       32.59       27.19     11.62 o 
  -6  16   9      293.77      294.55     12.21 o 
  -5  16   9        0.14       -1.86      5.77 o 
  -4  16   9      211.12      222.48      9.75 o 
  -3  16   9      192.42      199.57     10.45 o 
  -2  16   9      775.68      775.19     17.61 o 
  -1  16   9       82.54       99.32      6.87 o 
   0  16   9     1184.01     1194.17     18.80 o 
   1  16   9      105.72      105.54      6.30 o 
   2  16   9       74.72       80.40      6.76 o 
   3  16   9        5.87       16.91      5.50 o 
   4  16   9       20.08       13.66      7.80 o 
  -8  17   9      370.17      391.29     19.82 o 
  -7  17   9        1.13       -1.28      6.00 o 
  -6  17   9      135.09      131.41     13.39 o 
  -5  17   9        0.40        1.63      5.86 o 
  -4  17   9     1609.57     1661.76     28.93 o 
  -3  17   9        0.17       -1.60      6.32 o 
  -2  17   9      367.35      391.48     13.48 o 
  -1  17   9       22.26       36.01      5.82 o 
   0  17   9        2.88        4.68      6.70 o 
   1  17   9        0.66       -3.82      5.16 o 
   2  17   9      485.64      533.65     12.12 o 
   3  17   9      186.76      194.35     15.34 o 
   4  17   9      152.51      127.53     12.10 o 
  -8  18   9       31.14       30.51      9.77 o 
  -7  18   9        1.10        2.92      7.66 o 
  -6  18   9      445.58      447.99     17.35 o 
  -5  18   9        1.64        1.28      7.40 o 
  -4  18   9       43.32       32.72      8.80 o 
  -3  18   9       16.52       27.48      6.37 o 
  -2  18   9      317.56      337.16     12.92 o 
  -1  18   9       20.91       24.17      5.88 o 
   0  18   9      539.76      586.62     12.22 o 
   1  18   9       17.21       27.90      6.49 o 
   2  18   9       90.00      104.11     11.02 o 
   3  18   9       13.46       21.97      6.67 o 
  -7  19   9      111.76       98.77     13.56 o 
  -6  19   9       31.92       40.20     10.74 o 
  -5  19   9       57.26       31.45     10.94 o 
  -4  19   9      141.44      160.58     10.59 o 
  -3  19   9       22.59       16.47      6.65 o 
  -2  19   9      717.15      752.99     26.49 o 
  -1  19   9        5.18        1.40      5.96 o 
   0  19   9       39.34       32.93      7.87 o 
   1  19   9        0.58        0.80      4.66 o 
   2  19   9      389.06      456.76     12.98 o 
   3  19   9       55.84       65.59      7.17 o 
  -7  20   9       17.33        9.50      7.57 o 
  -6  20   9      296.65      291.28     17.20 o 
  -5  20   9        0.42       -7.46      7.46 o 
  -4  20   9        0.52        0.80      6.19 o 
  -3  20   9      190.34      214.81     12.08 o 
  -2  20   9      311.67      339.49     13.91 o 
  -1  20   9      110.27      104.06      8.68 o 
   0  20   9      165.82      173.75     14.43 o 
   1  20   9        3.60       11.59      5.81 o 
   2  20   9      285.38      294.50     10.76 o 
   3  20   9       12.85        5.67      7.41 o 
  -7  21   9        5.09        9.61      9.21 o 
  -6  21   9       19.37       15.85     10.99 o 
  -5  21   9       32.50       24.42      7.20 o 
  -4  21   9       98.56      109.58     10.40 o 
  -3  21   9       19.77       16.47      7.19 o 
  -2  21   9      750.36      767.44     21.76 o 
  -1  21   9      119.10      147.45     11.80 o 
   0  21   9        2.73        4.45      5.75 o 
   1  21   9      201.56      208.16     10.89 o 
   2  21   9      211.85      252.35     17.01 o 
  -6  22   9      347.45      380.49     16.56 o 
  -5  22   9      299.75      357.42     18.60 o 
  -4  22   9        5.97        3.72      9.92 o 
  -3  22   9      171.75      192.46     21.04 o 
  -2  22   9        6.04        9.25      6.53 o 
  -1  22   9        0.21        0.84      5.60 o 
   0  22   9        5.77        2.97      6.50 o 
   1  22   9        8.52       12.24      6.71 o 
   2  22   9      297.87      293.26     14.34 o 
  -5  23   9       32.92       23.51     10.24 o 
  -4  23   9      142.51      152.30     13.50 o 
  -3  23   9       51.73       47.24     11.18 o 
  -2  23   9      258.34      270.09     13.11 o 
  -1  23   9        1.21       -7.41      7.78 o 
   0  23   9        0.68        3.47      7.24 o 
   1  23   9      353.36      385.87     14.22 o 
  -5  24   9      395.96      419.64     16.96 o 
  -4  24   9       13.10       21.15      8.90 o 
  -3  24   9      223.73      265.61     13.44 o 
  -2  24   9       26.65       21.06      9.06 o 
  -1  24   9       50.91       60.36     17.55 o 
   0  24   9      182.66      224.80     12.58 o 
  -4  25   9      164.49      111.24     19.59 o 
  -3  25   9       87.54       92.96     10.85 o 
  -2  25   9       60.61       50.48      9.63 o 
  -1  25   9      203.64      228.99     18.14 o 
 -10   0  10      717.96      697.03     18.91 o 
  -8   0  10        3.83       -0.12      5.39 o 
  -6   0  10     1176.93     1112.24     20.14 o 
  -4   0  10      188.40      174.37      6.86 o 
  -2   0  10        5.62        6.63      9.07 o 
   0   0  10       36.12       24.50      6.04 o 
   2   0  10     2005.13     1979.87     33.47 o 
   4   0  10      186.68      205.71     15.08 o 
 -10   1  10        5.06        7.90      4.81 o 
  -9   1  10       37.21       31.32      5.65 o 
  -8   1  10      529.25      520.99      9.12 o 
  -7   1  10       32.10       37.93      3.99 o 
  -6   1  10     2390.46     2400.47     19.05 o 
  -5   1  10      143.48      136.63      5.62 o 
  -4   1  10      108.32       99.29      4.17 o 
  -3   1  10       77.00       75.75      3.83 o 
  -2   1  10     2583.94     2429.20     28.78 o 
  -1   1  10      145.97      150.46      7.87 o 
   0   1  10      618.49      589.89      9.15 o 
   1   1  10       22.46       24.49      4.26 o 
   2   1  10       13.82       32.26      3.74 o 
   3   1  10       14.17        6.84      4.52 o 
   4   1  10        4.57       -0.61      4.76 o 
   5   1  10        8.03        7.90      4.54 o 
 -10   2  10      585.25      609.26     15.99 o 
  -9   2  10        6.74        0.33      4.16 o 
  -8   2  10       11.42        5.91      4.15 o 
  -7   2  10       19.74       22.61      3.86 o 
  -6   2  10      244.53      257.77      5.37 o 
  -5   2  10        0.06        4.53      3.02 o 
  -4   2  10      239.82      247.34      7.03 o 
  -3   2  10      315.14      310.90      7.20 o 
  -2   2  10      171.70      149.02     13.83 o 
  -1   2  10      100.03       96.86      5.25 o 
   0   2  10      129.63      129.87      5.77 o 
   1   2  10      270.52      256.44      6.14 o 
   2   2  10     1145.95     1145.62     14.71 o 
   3   2  10        1.56        8.64      4.94 o 
   4   2  10      161.52      165.70      5.93 o 
   5   2  10        0.17        1.32      5.67 o 
 -10   3  10       34.02       33.02      5.36 o 
  -9   3  10       35.37       25.30      6.17 o 
  -8   3  10      207.13      214.65      6.69 o 
  -7   3  10      213.46      216.18      5.18 o 
  -6   3  10     1288.77     1318.07     21.95 o 
  -5   3  10     1115.70     1020.28     22.69 o 
  -4   3  10       24.39       22.76      4.51 o 
  -3   3  10       42.38       40.01      4.98 o 
  -2   3  10     2222.35     2199.88     25.08 o 
  -1   3  10       26.15       24.73      4.31 o 
   0   3  10      811.01      791.59     13.62 o 
   1   3  10       57.87       55.41      4.46 o 
   2   3  10       28.21       31.00      3.80 o 
   3   3  10       90.43       73.43      4.95 o 
   4   3  10      127.34      102.72     13.16 o 
   5   3  10      129.49      123.38      6.06 o 
 -10   4  10      631.59      622.53     16.14 o 
  -9   4  10      216.17      226.04      7.66 o 
  -8   4  10      114.12      109.43      5.95 o 
  -7   4  10        8.71        8.09      2.85 o 
  -6   4  10       21.90       16.17      2.93 o 
  -5   4  10      137.57      123.91      8.32 o 
  -4   4  10       18.50       22.74      4.77 o 
  -3   4  10       39.56       45.34      6.11 o 
  -2   4  10      999.00      997.69     22.23 o 
  -1   4  10      512.54      514.62     14.19 o 
   0   4  10        6.96       16.95      4.90 o 
   1   4  10      839.16      797.32     19.05 o 
   2   4  10      601.69      603.85     14.06 o 
   3   4  10      156.54      158.09      5.98 o 
   4   4  10      202.21      236.90      8.63 o 
   5   4  10      154.53      173.84     18.55 o 
  -9   5  10       83.18       89.77      7.16 o 
  -8   5  10      240.21      232.59     11.94 o 
  -7   5  10       85.97       91.97      6.14 o 
  -6   5  10     1257.80     1237.19     16.62 o 
  -5   5  10      175.70      189.33     10.71 o 
  -4   5  10        0.35       -0.01      4.42 o 
  -3   5  10     1320.87     1344.22     20.98 o 
  -2   5  10       11.06       11.02      4.49 o 
  -1   5  10       22.13       24.53      5.02 o 
   0   5  10      888.61      868.37     12.68 o 
   1   5  10       28.76       37.98      4.41 o 
   2   5  10      239.39      241.80      7.93 o 
   3   5  10        2.13        4.56      4.10 o 
   4   5  10      139.81      137.90     15.80 o 
   5   5  10      474.83      462.99     24.05 o 
  -9   6  10       72.00       82.20      8.53 o 
  -8   6  10      191.73      208.63     18.81 o 
  -7   6  10       73.78       61.45      6.68 o 
  -6   6  10       17.26       16.01      5.83 o 
  -5   6  10      147.37      149.62      7.13 o 
  -4   6  10      453.83      429.33     15.87 o 
  -3   6  10        9.68       10.04      4.95 o 
  -2   6  10       80.80       76.99     10.14 o 
  -1   6  10      622.24      602.93      9.44 o 
   0   6  10       29.80       32.26      6.43 o 
   1   6  10       94.78      113.03      7.64 o 
   2   6  10      320.18      324.50     10.92 o 
   3   6  10      144.55      140.82      6.37 o 
   4   6  10      397.78      395.38     10.37 o 
   5   6  10       47.22       74.10     23.62 o 
  -9   7  10      228.83      233.57     11.44 o 
  -8   7  10      287.73      288.75      9.68 o 
  -7   7  10        0.29       -1.97      4.79 o 
  -6   7  10      204.67      210.71      8.13 o 
  -5   7  10      131.62      163.08     14.36 o 
  -4   7  10      264.93      289.35     11.07 o 
  -3   7  10      916.35      927.59     15.90 o 
  -2   7  10      260.24      240.01      8.68 o 
  -1   7  10      242.43      238.78      6.43 o 
   0   7  10     1348.92     1302.73     19.91 o 
   1   7  10       40.89       41.45      4.54 o 
   2   7  10      269.52      287.40      8.79 o 
   3   7  10       96.77      112.82      8.75 o 
   4   7  10       38.56       27.62      7.19 o 
   5   7  10       94.28      107.95     11.19 o 
  -9   8  10       10.61        4.89      5.51 o 
  -8   8  10      369.24      369.12     16.28 o 
  -7   8  10      344.36      360.32     10.62 o 
  -6   8  10        1.02        8.04      5.48 o 
  -5   8  10      181.89      186.59     10.51 o 
  -4   8  10     2358.95     2316.91     30.44 o 
  -3   8  10      134.57      136.86      8.74 o 
  -2   8  10       37.91       33.06      6.39 o 
  -1   8  10      678.86      651.99     13.65 o 
   0   8  10      731.09      702.47     11.60 o 
   1   8  10      220.54      239.92      9.06 o 
   2   8  10       15.54       12.91      5.08 o 
   3   8  10       32.21       17.32      4.77 o 
   4   8  10      307.75      338.06     10.01 o 
  -9   9  10      171.05      144.12     10.37 o 
  -8   9  10      218.85      237.25     10.44 o 
  -7   9  10       59.78       64.22      7.80 o 
  -6   9  10       39.08       49.94      7.51 o 
  -5   9  10      894.04      896.25     22.89 o 
  -4   9  10       97.78      117.16      8.61 o 
  -3   9  10      249.75      250.71     10.75 o 
  -2   9  10      101.37       93.60      7.63 o 
  -1   9  10      108.53      112.72      6.57 o 
   0   9  10     1483.93     1471.28     19.33 o 
   1   9  10       49.18       49.70      5.93 o 
   2   9  10       57.26       57.09      5.66 o 
   3   9  10      384.81      388.42      9.61 o 
   4   9  10       74.46       61.32     10.36 o 
  -9  10  10        6.49        6.35      7.91 o 
  -8  10  10      511.54      525.33     14.82 o 
  -7  10  10      308.07      326.82     10.99 o 
  -6  10  10       46.02       26.37      8.88 o 
  -5  10  10      274.47      268.49     11.74 o 
  -4  10  10     1223.11     1187.39     23.90 o 
  -3  10  10      357.07      383.45     10.30 o 
  -2  10  10      137.23      136.37     13.56 o 
  -1  10  10      300.10      311.94      8.16 o 
   0  10  10        5.10        8.77      3.99 o 
   1  10  10      218.35      212.70      7.94 o 
   2  10  10      208.07      212.07      7.66 o 
   3  10  10        5.94        6.21      5.69 o 
   4  10  10      210.48      198.22      7.83 o 
  -9  11  10      145.53      153.46     10.35 o 
  -8  11  10      174.39      203.57     12.27 o 
  -7  11  10      139.24      164.57     11.15 o 
  -6  11  10        1.57        2.74      5.27 o 
  -5  11  10      429.94      426.51     15.55 o 
  -4  11  10        7.63       17.65      6.99 o 
  -3  11  10      694.37      637.89    104.74 o 
  -2  11  10      200.31      189.54      8.75 o 
  -1  11  10      332.58      346.39     10.33 o 
   0  11  10      312.96      325.45      8.38 o 
   1  11  10      154.56      156.20      6.95 o 
   2  11  10       26.70       15.20      5.17 o 
   3  11  10      464.74      496.63     11.97 o 
   4  11  10       41.91       23.51      6.83 o 
  -9  12  10       60.72       64.88      7.35 o 
  -8  12  10      220.87      231.22     10.06 o 
  -7  12  10      158.89      148.31     23.33 o 
  -6  12  10      103.64      129.39     19.20 o 
  -5  12  10      196.25      196.76     14.96 o 
  -4  12  10       56.04       78.36      8.82 o 
  -3  12  10      422.92      440.13     16.75 o 
  -2  12  10      170.31      168.91      9.07 o 
  -1  12  10      734.96      733.27     12.05 o 
   0  12  10       87.50       89.74      7.40 o 
   1  12  10       24.48       21.66      4.22 o 
   2  12  10      308.87      319.40     11.32 o 
   3  12  10        1.15       13.75      5.51 o 
   4  12  10      106.37      118.77     26.70 o 
  -8  13  10        2.48        1.58      6.48 o 
  -7  13  10      117.65      111.96      9.88 o 
  -6  13  10        4.15        9.34      7.09 o 
  -5  13  10      165.79      202.72     11.10 o 
  -4  13  10        0.53        2.63      6.88 o 
  -3  13  10      755.41      826.82     16.26 o 
  -2  13  10      203.07      210.00      9.31 o 
  -1  13  10      571.66      569.41     12.31 o 
   0  13  10      167.22      171.74      8.22 o 
   1  13  10      554.25      574.87     12.84 o 
   2  13  10       34.18       26.71      4.77 o 
   3  13  10      336.35      389.76     10.33 o 
   4  13  10       25.41       14.67      8.93 o 
  -8  14  10       11.40       16.78      7.58 o 
  -7  14  10      365.13      356.05     26.41 o 
  -6  14  10       11.40       11.11      7.60 o 
  -5  14  10       48.51       50.14     10.06 o 
  -4  14  10        1.56       -2.00      6.13 o 
  -3  14  10      629.96      652.05     23.58 o 
  -2  14  10      115.57      122.76     11.59 o 
  -1  14  10      551.61      593.07     13.75 o 
   0  14  10       49.90       46.88      5.35 o 
   1  14  10       67.28       68.06      7.04 o 
   2  14  10      125.31      121.20      7.35 o 
   3  14  10        0.15        8.94      5.33 o 
  -8  15  10      325.66      345.30     14.14 o 
  -7  15  10       19.69       12.39     11.32 o 
  -6  15  10      101.65      101.01     16.33 o 
  -5  15  10      672.31      690.97     20.60 o 
  -4  15  10      114.36      112.12     16.26 o 
  -3  15  10      570.04      618.52     15.90 o 
  -2  15  10      173.39      183.86     10.18 o 
  -1  15  10       58.38       72.19      7.95 o 
   0  15  10      110.25      114.76      8.81 o 
   1  15  10      234.36      257.76      8.30 o 
   2  15  10        1.30       -2.15      5.88 o 
   3  15  10      264.54      265.22      9.85 o 
  -8  16  10       61.73       82.13     11.48 o 
  -7  16  10      627.76      619.01     26.67 o 
  -6  16  10        2.34       -3.51      8.67 o 
  -5  16  10      128.13      111.26     21.04 o 
  -4  16  10      104.35      121.97     11.49 o 
  -3  16  10        6.69       16.78      7.15 o 
  -2  16  10       78.49       76.87      9.16 o 
  -1  16  10      199.93      211.15      9.48 o 
   0  16  10       25.12       17.56      5.82 o 
   1  16  10       78.35       70.04      8.05 o 
   2  16  10      100.10       82.11     10.18 o 
   3  16  10       11.84       12.85      4.94 o 
  -7  17  10       12.97       -4.79      8.84 o 
  -6  17  10       42.91       27.66     14.75 o 
  -5  17  10      504.48      554.16     23.88 o 
  -4  17  10      274.32      281.83     12.99 o 
  -3  17  10      642.58      648.67     17.07 o 
  -2  17  10      135.02      117.87     13.18 o 
  -1  17  10        1.45        4.66      6.59 o 
   0  17  10      131.74      164.42     11.22 o 
   1  17  10      418.82      415.83     11.18 o 
   2  17  10        0.84       -4.95      4.95 o 
   3  17  10      129.74      114.20     13.14 o 
  -7  18  10      389.24      434.72     22.94 o 
  -6  18  10       17.58       18.31      8.97 o 
  -5  18  10      122.84      128.80     20.12 o 
  -4  18  10      153.49      175.30     11.40 o 
  -3  18  10       30.10       43.15     10.05 o 
  -2  18  10       91.11       77.75     11.14 o 
  -1  18  10       88.29      101.57      9.36 o 
   0  18  10       12.19        4.57      5.90 o 
   1  18  10      229.50      251.81     10.72 o 
   2  18  10        9.01        5.65      5.81 o 
  -6  19  10        0.12       -1.80      7.21 o 
  -5  19  10      172.30      136.38     41.93 o 
  -4  19  10      146.44      231.49     25.92 o 
  -3  19  10      872.82      910.64     20.05 o 
  -2  19  10       37.44       40.64      8.83 o 
  -1  19  10        3.67        6.06      6.39 o 
   0  19  10       12.59        5.51      5.33 o 
   1  19  10       96.31       98.03      7.68 o 
   2  19  10       39.70       34.50      8.31 o 
  -6  20  10        0.45       -2.93     11.15 o 
  -5  20  10        9.98        3.35      7.77 o 
  -4  20  10        9.63       -1.43      9.63 o 
  -3  20  10       28.04       24.86      8.04 o 
  -2  20  10       52.33       43.43      8.88 o 
  -1  20  10       98.88      111.36     11.90 o 
   0  20  10        3.71       -5.26      5.26 o 
   1  20  10      465.80      488.57     12.78 o 
  -5  21  10      192.81      153.81     35.15 o 
  -4  21  10        1.65        1.19      7.06 o 
  -3  21  10      355.05      390.59     15.27 o 
  -2  21  10       13.70       22.59      7.81 o 
  -1  21  10        0.17       -7.98      7.98 o 
   0  21  10       28.62       16.42      7.69 o 
   1  21  10        3.39       -3.63      4.99 o 
  -5  22  10      114.40       74.76     12.32 o 
  -4  22  10      103.89       91.48     12.65 o 
  -3  22  10      120.72      131.06     11.26 o 
  -2  22  10      115.63      149.48     21.43 o 
  -1  22  10      226.18      228.13     13.77 o 
   0  22  10        3.64       -3.42      7.17 o 
  -4  23  10       18.77       13.72      9.83 o 
  -3  23  10      141.22      163.83     17.95 o 
  -2  23  10       34.81       41.97     10.17 o 
  -1  23  10        7.95       14.19      8.83 o 
  -9   0  11       39.44       28.80      9.26 o 
  -7   0  11       18.40        5.36     11.98 o 
  -5   0  11      796.10      838.15     22.40 o 
  -3   0  11      407.12      358.52     45.24 o 
  -1   0  11      371.13      344.98     32.00 o 
   1   0  11        5.81        0.60      8.63 o 
   3   0  11        3.82       12.51     16.46 o 
  -9   1  11      431.11      445.08     18.60 o 
  -8   1  11       66.41       53.93      8.62 o 
  -7   1  11      413.10      416.36     18.31 o 
  -6   1  11       55.72       49.38      8.21 o 
  -5   1  11        1.15       -2.25      4.90 o 
  -4   1  11       29.34       20.46      5.88 o 
  -3   1  11       58.88       73.06      9.00 o 
  -2   1  11       95.83       97.60     13.28 o 
  -1   1  11     1154.24     1166.00     45.99 o 
   0   1  11       49.01       32.58     10.14 o 
   1   1  11      456.66      488.41     19.50 o 
   2   1  11       76.29       86.04     11.40 o 
   3   1  11       95.65      105.34     44.93 o 
   4   1  11        2.94        2.69      8.61 o 
  -9   2  11      112.76       92.20      9.45 o 
  -8   2  11       22.40       13.83      6.08 o 
  -7   2  11        0.45       -0.28      4.24 o 
  -6   2  11       99.92      101.58      7.93 o 
  -5   2  11      806.05      758.80     10.10 o 
  -4   2  11      123.94      112.20      9.63 o 
  -3   2  11      669.43      662.00     20.29 o 
  -2   2  11       77.35       54.75      6.94 o 
  -1   2  11        9.22        7.39      5.77 o 
   0   2  11       83.73       76.04      5.78 o 
   1   2  11       51.66       57.66     12.62 o 
   2   2  11       11.14       13.11      4.59 o 
   3   2  11       53.35       39.61      7.43 o 
   4   2  11        7.56       26.34      9.80 o 
  -9   3  11      187.84      168.62     20.66 o 
  -8   3  11       18.28        7.95      4.58 o 
  -7   3  11      547.35      552.62     11.45 o 
  -6   3  11      116.57      110.66      6.37 o 
  -5   3  11       40.72       38.43      5.40 o 
  -4   3  11       35.04       31.82      4.63 o 
  -3   3  11      314.44      311.67     16.62 o 
  -2   3  11       19.65       22.23      4.24 o 
  -1   3  11     1035.19      975.23     39.05 o 
   0   3  11      263.49      223.65      8.78 o 
   1   3  11      589.60      554.22     20.29 o 
   2   3  11      533.38      541.74     11.84 o 
   3   3  11      118.93       96.21     14.44 o 
   4   3  11       34.47       35.72      6.69 o 
  -9   4  11      208.24      209.88      9.98 o 
  -8   4  11       18.18       18.98      5.41 o 
  -7   4  11       18.62        6.57      4.60 o 
  -6   4  11      277.94      281.08      8.57 o 
  -5   4  11      783.45      822.14     14.37 o 
  -4   4  11      118.30      130.41      7.17 o 
  -3   4  11      754.09      759.19     13.28 o 
  -2   4  11      856.72      791.46     25.76 o 
  -1   4  11        3.84        9.42      5.49 o 
   0   4  11       46.56       40.10      6.03 o 
   1   4  11      184.63      192.57      7.74 o 
   2   4  11       36.52       26.42      6.33 o 
   3   4  11      145.67      152.56      7.39 o 
   4   4  11       19.35       18.94      7.04 o 
  -9   5  11       90.77       92.99      8.04 o 
  -8   5  11       13.09       17.14      6.06 o 
  -7   5  11      155.58      157.84     16.35 o 
  -6   5  11      235.18      264.32      9.42 o 
  -5   5  11      396.78      384.85     12.38 o 
  -4   5  11       38.33       38.34      6.54 o 
  -3   5  11      132.34      137.32     11.03 o 
  -2   5  11       98.70      116.43      8.67 o 
  -1   5  11     1113.22     1110.60     35.14 o 
   0   5  11       26.20       25.53      5.05 o 
   1   5  11      562.39      520.12     17.37 o 
   2   5  11      385.78      392.42      8.69 o 
   3   5  11       39.93       50.83     11.10 o 
   4   5  11      110.78       80.04     21.64 o 
  -9   6  11      411.12      372.73     13.51 o 
  -8   6  11        4.53        7.17      5.08 o 
  -7   6  11       95.32       97.76      6.96 o 
  -6   6  11      448.90      438.32     13.81 o 
  -5   6  11      762.13      736.33     19.30 o 
  -4   6  11      108.22      118.38      8.51 o 
  -3   6  11      194.65      185.59     12.87 o 
  -2   6  11      532.88      538.02     15.12 o 
  -1   6  11       34.29       30.66      6.34 o 
   0   6  11       93.56       93.71      7.67 o 
   1   6  11      137.99      131.63      7.63 o 
   2   6  11        3.94       -0.39      4.32 o 
   3   6  11      411.66      421.04     11.86 o 
   4   6  11       11.22       17.03      5.97 o 
  -9   7  11      113.74      111.49     10.43 o 
  -8   7  11        0.32        1.82      5.90 o 
  -7   7  11      230.74      242.37     14.91 o 
  -6   7  11      592.64      593.63     20.76 o 
  -5   7  11      344.02      334.34     13.05 o 
  -4   7  11      456.31      456.91     12.12 o 
  -3   7  11      590.27      565.69     14.21 o 
  -2   7  11       11.38        9.14      5.27 o 
  -1   7  11     1723.62     1656.01     25.22 o 
   0   7  11      431.40      397.01     10.58 o 
   1   7  11       31.79       31.10      5.60 o 
   2   7  11      262.60      260.18      9.01 o 
   3   7  11        1.62        7.75      4.38 o 
  -9   8  11      468.39      451.97     12.90 o 
  -8   8  11      181.94      189.96     11.46 o 
  -7   8  11       18.90       18.49     10.13 o 
  -6   8  11      444.55      452.34     16.90 o 
  -5   8  11      219.06      232.19     19.50 o 
  -4   8  11       19.49       24.33      7.12 o 
  -3   8  11      270.42      263.83     10.24 o 
  -2   8  11      371.16      368.27     18.04 o 
  -1   8  11      279.89      290.70     14.72 o 
   0   8  11      393.66      407.24     11.88 o 
   1   8  11       74.39       46.44     11.48 o 
   2   8  11       38.03       30.07      5.84 o 
   3   8  11      580.73      554.83     13.52 o 
  -8   9  11        3.70        1.28      8.43 o 
  -7   9  11      108.87      119.52      8.97 o 
  -6   9  11      129.71      150.74     16.69 o 
  -5   9  11      179.97      186.45      9.86 o 
  -4   9  11      501.62      529.10     14.12 o 
  -3   9  11      513.39      513.67     15.04 o 
  -2   9  11      113.51      117.43     10.39 o 
  -1   9  11      684.91      679.92     18.58 o 
   0   9  11       99.13      110.49      6.75 o 
   1   9  11       18.38       13.28      5.25 o 
   2   9  11      254.07      269.09      9.89 o 
   3   9  11        0.32       11.95      8.58 o 
  -8  10  11      531.21      554.71     26.41 o 
  -7  10  11       27.52       26.59      7.43 o 
  -6  10  11       74.65       80.70      8.94 o 
  -5  10  11      164.55      170.40     11.73 o 
  -4  10  11       87.54       98.46      7.07 o 
  -3  10  11        6.14        4.36      6.43 o 
  -2  10  11        9.02       14.65      5.83 o 
  -1  10  11      126.39      124.45      8.75 o 
   0  10  11      425.58      457.55     12.64 o 
   1  10  11      382.09      364.63      8.51 o 
   2  10  11       18.84       29.99      5.68 o 
   3  10  11      319.08      344.18      9.87 o 
  -8  11  11       47.01       47.34     10.16 o 
  -7  11  11       15.75       19.57      8.10 o 
  -6  11  11       10.18        9.70      7.80 o 
  -5  11  11       56.04       54.66      7.42 o 
  -4  11  11      396.49      404.28     17.24 o 
  -3  11  11       83.03       85.31      8.69 o 
  -2  11  11      205.74      197.88     27.97 o 
  -1  11  11      174.33      177.60     11.45 o 
   0  11  11      369.72      375.19     10.89 o 
   1  11  11       35.50       33.64      6.20 o 
   2  11  11      243.93      264.79     10.47 o 
   3  11  11       40.62       43.21      6.74 o 
  -8  12  11       95.98       86.82      8.10 o 
  -7  12  11        2.91        2.35      8.57 o 
  -6  12  11       68.82       64.85     12.89 o 
  -5  12  11      144.71      146.86     10.46 o 
  -4  12  11        7.11        3.36      5.03 o 
  -3  12  11      127.55      154.15      8.83 o 
  -2  12  11       16.84       21.54      6.24 o 
  -1  12  11        1.33       -1.20      5.52 o 
   0  12  11      175.06      195.88      8.99 o 
   1  12  11      139.68      118.27      7.68 o 
   2  12  11       88.23       81.52      7.53 o 
   3  12  11      147.65      129.33     12.60 o 
  -8  13  11       27.37       17.56      9.06 o 
  -7  13  11       69.07       70.77     10.44 o 
  -6  13  11       21.43       37.84     10.10 o 
  -5  13  11        0.65       -6.47      6.47 o 
  -4  13  11     1036.94     1082.04     23.09 o 
  -3  13  11       15.16       21.27      6.26 o 
  -2  13  11       53.36       52.04      7.21 o 
  -1  13  11      118.39      111.85      8.10 o 
   0  13  11      328.78      317.01      8.95 o 
   1  13  11      112.16      110.76      8.08 o 
   2  13  11      137.22      140.57      9.64 o 
  -7  14  11      232.92      279.72     15.07 o 
  -6  14  11       85.54       95.63     12.36 o 
  -5  14  11       35.29       37.63      9.56 o 
  -4  14  11        0.03        1.24      6.12 o 
  -3  14  11      181.06      203.48     10.27 o 
  -2  14  11       57.82       55.88      8.61 o 
  -1  14  11       49.60       57.69      7.37 o 
   0  14  11      207.25      233.60      9.44 o 
   1  14  11       35.37       36.29      5.94 o 
   2  14  11       18.87       23.52      7.13 o 
  -7  15  11        7.97       13.48      7.54 o 
  -6  15  11       42.51       30.67     10.86 o 
  -5  15  11      119.23      129.90     12.13 o 
  -4  15  11      771.29      812.84     24.45 o 
  -3  15  11       39.33       46.66     10.01 o 
  -2  15  11       29.64       23.79      9.09 o 
  -1  15  11        3.82        7.77      8.09 o 
   0  15  11       92.53       84.35      9.05 o 
   1  15  11      172.89      198.23     10.13 o 
   2  15  11      119.95      113.37     12.55 o 
  -7  16  11        3.06       14.40     12.36 o 
  -6  16  11       31.15       23.47     14.71 o 
  -5  16  11        0.04        2.08      7.33 o 
  -4  16  11        5.92       11.28      8.27 o 
  -3  16  11       76.43       55.23     15.58 o 
  -2  16  11      179.47      182.56     11.42 o 
  -1  16  11      151.24      159.20      9.42 o 
   0  16  11      160.66      187.08     13.14 o 
   1  16  11       11.36       16.57      5.60 o 
  -6  17  11      290.99      316.13     18.83 o 
  -5  17  11      121.73      110.62     14.38 o 
  -4  17  11      560.22      548.63     16.66 o 
  -3  17  11       27.24       23.67      9.85 o 
  -2  17  11       22.04       13.92      7.42 o 
  -1  17  11        5.31        3.40      6.41 o 
   0  17  11       25.17       18.10      6.05 o 
   1  17  11       87.03       75.57     10.05 o 
  -6  18  11      229.90      264.29     22.00 o 
  -5  18  11        4.61        8.49     10.10 o 
  -4  18  11       40.49       44.14      9.09 o 
  -3  18  11        8.18        5.30      8.59 o 
  -2  18  11      151.99      191.12     13.37 o 
  -1  18  11       33.23       20.82      7.33 o 
   0  18  11      309.42      336.35     12.58 o 
   1  18  11        5.91       -2.83      5.15 o 
  -5  19  11        1.71        4.64      7.92 o 
  -4  19  11      177.87      179.16     13.50 o 
  -3  19  11        2.96       -7.41      7.41 o 
  -2  19  11      361.71      369.31     15.52 o 
  -1  19  11      103.32      102.13     10.50 o 
   0  19  11       27.75       27.08      7.05 o 
  -4  20  11       34.02       33.22      8.06 o 
  -3  20  11      349.25      374.61     17.64 o 
  -2  20  11      479.19      526.25     19.92 o 
  -1  20  11       43.49       48.17     10.24 o 
  -3  21  11      218.82      214.54     15.73 o 
  -2  21  11      305.96      311.66     19.23 o 
  -8   0  12       12.82       15.09     20.60 o 
  -6   0  12      633.84      634.90     21.60 o 
  -4   0  12     1335.04     1276.94     40.52 o 
  -2   0  12       89.11       79.15     15.59 o 
   0   0  12        2.99       27.67     13.48 o 
   2   0  12      123.68      145.16     17.52 o 
  -8   1  12       82.61       81.21      9.28 o 
  -7   1  12       20.62       21.81      8.35 o 
  -6   1  12       14.82       24.60      7.63 o 
  -5   1  12        0.87       -1.21      7.33 o 
  -4   1  12       10.40        2.75      8.86 o 
  -3   1  12      112.56      114.73     15.35 o 
  -2   1  12      941.94      911.80     22.71 o 
  -1   1  12      210.32      208.66     13.80 o 
   0   1  12      802.57      813.30     26.26 o 
   1   1  12       58.87       58.47     11.77 o 
   2   1  12        3.64       -6.88      6.88 o 
   3   1  12        7.43        4.82      7.94 o 
  -8   2  12       34.19       26.37      7.27 o 
  -7   2  12      331.60      365.10     14.88 o 
  -6   2  12      763.04      777.12     27.46 o 
  -5   2  12        0.03        3.35      7.71 o 
  -4   2  12      874.06      913.08     24.95 o 
  -3   2  12       54.72       39.76     10.71 o 
  -2   2  12      222.35      240.91     13.51 o 
  -1   2  12      202.21      241.45     14.85 o 
   0   2  12        5.25        9.57      7.14 o 
   1   2  12      175.69      206.90     11.97 o 
   2   2  12      140.57      184.93     19.33 o 
   3   2  12       10.05        9.44      9.76 o 
  -8   3  12       25.08       18.96      7.52 o 
  -7   3  12       15.29       12.24      6.50 o 
  -6   3  12       37.53       25.13      7.68 o 
  -5   3  12      164.65      166.52     11.66 o 
  -4   3  12       30.45       46.09     10.27 o 
  -3   3  12      230.72      242.49     15.16 o 
  -2   3  12      616.50      625.96     21.07 o 
  -1   3  12      177.56      204.76     14.13 o 
   0   3  12      352.93      361.54     16.12 o 
   1   3  12      141.04      148.83     10.28 o 
   2   3  12       11.30       17.20      8.98 o 
   3   3  12        5.11       -2.71      6.66 o 
  -8   4  12      132.59      119.75     13.70 o 
  -7   4  12      467.23      478.05     15.16 o 
  -6   4  12      514.32      569.27     15.91 o 
  -5   4  12       16.07       20.54      7.48 o 
  -4   4  12      544.12      574.64     21.21 o 
  -3   4  12        1.09        2.62     10.81 o 
  -2   4  12      359.82      363.60     17.60 o 
  -1   4  12        1.59       -4.73     10.17 o 
   0   4  12       10.13        5.11     10.04 o 
   1   4  12      258.79      296.83     15.25 o 
   2   4  12      384.53      416.68     15.69 o 
  -8   5  12      156.13      154.08     11.61 o 
  -7   5  12        6.09       13.05      9.05 o 
  -6   5  12      125.46      102.14     10.74 o 
  -5   5  12      116.89      119.20      9.92 o 
  -4   5  12      417.68      429.52     19.27 o 
  -3   5  12      228.80      254.24     15.75 o 
  -2   5  12      337.94      346.26     19.71 o 
  -1   5  12      176.52      187.83     16.00 o 
   0   5  12      253.15      258.98     15.06 o 
   1   5  12      165.38      141.50     30.93 o 
   2   5  12       66.46       55.86     14.61 o 
  -8   6  12        4.12       -4.22      6.99 o 
  -7   6  12      253.61      255.42     16.53 o 
  -6   6  12       92.09       96.62     12.08 o 
  -5   6  12        0.07       -9.47     10.46 o 
  -4   6  12      647.35      647.88     22.39 o 
  -3   6  12      120.45      114.73     15.90 o 
  -2   6  12      263.26      262.13     14.12 o 
  -1   6  12       30.30       21.25      8.00 o 
   0   6  12      321.10      350.95     15.01 o 
   1   6  12       27.50       39.54     12.18 o 
   2   6  12      155.00      155.17     11.30 o 
  -8   7  12      392.82      426.74     16.74 o 
  -7   7  12       23.07       28.08     10.16 o 
  -6   7  12       80.88       95.14     10.66 o 
  -5   7  12       78.87       86.05     16.66 o 
  -4   7  12       33.52       38.09     14.39 o 
  -3   7  12       45.10       54.53     14.24 o 
  -2   7  12      328.63      340.80     15.31 o 
  -1   7  12      152.14      151.96     11.30 o 
   0   7  12      234.03      237.90     11.66 o 
   1   7  12      308.62      331.80     13.79 o 
   2   7  12       47.86       45.32      9.92 o 
  -8   8  12       12.36        9.45      6.71 o 
  -7   8  12      176.06      172.03      9.40 o 
  -6   8  12        3.83        2.48      6.46 o 
  -5   8  12      227.14      215.21      9.82 o 
  -4   8  12     1170.02     1196.89     39.43 o 
  -3   8  12       56.67       36.93     10.58 o 
  -2   8  12       90.53       80.57     12.17 o 
  -1   8  12      136.85      144.74     10.51 o 
   0   8  12      492.44      445.52     28.25 o 
   1   8  12       54.61       41.84      6.98 o 
   2   8  12        6.86        9.53      8.06 o 
  -7   9  12       92.65       82.03      8.43 o 
  -6   9  12       10.45       15.87      9.18 o 
  -5   9  12      307.53      279.14     11.71 o 
  -4   9  12      176.60      169.80     11.65 o 
  -3   9  12       16.06       16.62      7.26 o 
  -2   9  12       44.39       28.49      5.81 o 
  -1   9  12       56.56       48.41      8.49 o 
   0   9  12      265.91      252.99      8.31 o 
   1   9  12       81.06       78.76     10.04 o 
   2   9  12        7.11       16.49      5.46 o 
  -7  10  12      181.85      199.99     11.58 o 
  -6  10  12       25.82       20.18      8.19 o 
  -5  10  12      242.35      266.71     12.86 o 
  -4  10  12      631.66      608.78     16.35 o 
  -3  10  12        5.49       -6.66      7.63 o 
  -2  10  12       40.96       30.74      5.84 o 
  -1  10  12      627.50      651.50     16.06 o 
   0  10  12      171.54      175.93     11.56 o 
   1  10  12       42.06       27.65      6.31 o 
   2  10  12       60.67       43.85      6.44 o 
  -7  11  12       81.05       82.67     10.78 o 
  -6  11  12        6.64       -3.96      7.96 o 
  -5  11  12      313.96      324.99     14.95 o 
  -4  11  12      299.14      311.16     15.96 o 
  -3  11  12        8.68       -3.42      5.13 o 
  -2  11  12        8.22       11.84      8.95 o 
  -1  11  12        9.12        3.59      9.08 o 
   0  11  12       90.13      102.35      8.50 o 
   1  11  12      193.24      166.65     19.98 o 
  -7  12  12      246.48      248.16     15.63 o 
  -6  12  12       29.15       47.00      7.60 o 
  -5  12  12      232.62      240.66     12.47 o 
  -4  12  12      253.25      282.36     15.30 o 
  -3  12  12      168.97      188.97     11.44 o 
  -2  12  12       35.47       27.54      8.42 o 
  -1  12  12      521.52      483.76     19.44 o 
   0  12  12        0.62        3.31      4.71 o 
   1  12  12        8.54        2.71      4.65 o 
  -6  13  12       28.96       37.08      7.60 o 
  -5  13  12      303.79      316.74     16.10 o 
  -4  13  12       42.31       25.77     10.76 o 
  -3  13  12      228.33      252.50     13.91 o 
  -2  13  12       43.34       36.49      7.37 o 
  -1  13  12        8.38       13.31      6.14 o 
   0  13  12      119.82       94.22     15.20 o 
   1  13  12       84.53       65.28     11.51 o 
  -6  14  12        2.16        3.63      7.26 o 
  -5  14  12      111.97      105.39     11.54 o 
  -4  14  12        7.32       10.22      6.82 o 
  -3  14  12      136.58      121.78      9.45 o 
  -2  14  12       32.28       16.76      8.33 o 
  -1  14  12      367.08      400.58     16.19 o 
   0  14  12        1.97       -0.72      5.15 o 
  -6  15  12       36.62       38.45     10.66 o 
  -5  15  12      140.02      139.96     14.01 o 
  -4  15  12      264.06      272.94     13.52 o 
  -3  15  12       27.19       29.67      9.95 o 
  -2  15  12      138.21      150.60     15.37 o 
  -1  15  12        2.34        2.26      5.77 o 
   0  15  12       26.61       16.57      6.81 o 
  -5  16  12        7.13       -7.59      9.03 o 
  -4  16  12       54.77       70.76      9.40 o 
  -3  16  12      145.17      152.21     12.44 o 
  -2  16  12       14.34       12.45      7.36 o 
  -1  16  12      211.53      241.74     24.44 o 
  -4  17  12       32.87       21.00      8.99 o 
  -3  17  12       70.88       68.44     10.47 o 
  -2  17  12        2.97        4.55      6.86 o 
  -1  17  12        3.42        8.20      8.20 o 
  -7   0  13       34.53       40.43     14.14 o 
  -5   0  13      164.65      151.38     14.93 o 
  -3   0  13      549.09      581.41     22.01 o 
  -1   0  13       81.80       64.76     14.28 o 
   1   0  13      290.89      383.42     26.79 o 
  -7   1  13      294.74      308.90     17.50 o 
  -6   1  13       67.00       66.96     14.06 o 
  -5   1  13       15.86        9.52      7.53 o 
  -4   1  13        1.82       -4.38      8.59 o 
  -3   1  13      190.27      191.63     12.04 o 
  -2   1  13       63.91       58.18     12.03 o 
  -1   1  13       78.50       77.53     10.35 o 
   0   1  13       35.28       43.12     11.44 o 
   1   1  13      117.14      128.18     14.09 o 
  -7   2  13       25.82       28.24      8.63 o 
  -6   2  13        0.05       -1.50      6.68 o 
  -5   2  13      387.33      401.22     16.15 o 
  -4   2  13        0.83        2.34      7.06 o 
  -3   2  13      631.63      647.03     21.14 o 
  -2   2  13      105.27      105.38     10.92 o 
  -1   2  13       69.78       90.93     13.14 o 
   0   2  13      113.29       98.01     13.33 o 
   1   2  13      614.03      641.82     30.27 o 
  -7   3  13      387.36      442.92     16.82 o 
  -6   3  13      164.25      211.74     22.95 o 
  -5   3  13        8.86        5.68      9.71 o 
  -4   3  13       47.42       48.27     10.22 o 
  -3   3  13      110.77      102.77     14.12 o 
  -2   3  13       58.10       74.06     10.18 o 
  -1   3  13       32.16       40.95     11.74 o 
   0   3  13        0.77       -7.67     10.56 o 
   1   3  13      124.67      117.93     14.13 o 
  -7   4  13      134.39      120.71     12.55 o 
  -6   4  13       18.16       15.27      8.15 o 
  -5   4  13      676.12      681.61     25.27 o 
  -4   4  13        2.06       -8.30      8.30 o 
  -3   4  13      384.45      367.60     19.36 o 
  -2   4  13       72.84       94.15     10.54 o 
  -1   4  13       39.97       44.95     11.94 o 
   0   4  13       16.59       19.92     10.06 o 
   1   4  13      569.00      586.04     25.40 o 
  -7   5  13      199.90      219.76     21.55 o 
  -6   5  13      323.44      363.30     18.17 o 
  -5   5  13       43.57       54.54      9.63 o 
  -4   5  13      134.70      118.49     13.28 o 
  -3   5  13      128.47      139.87     13.13 o 
  -2   5  13       59.78       46.17     10.48 o 
  -1   5  13      590.98      599.21     22.31 o 
   0   5  13       11.32       11.17     11.72 o 
   1   5  13       65.62       56.86     11.68 o 
  -7   6  13       98.39      105.86     10.21 o 
  -6   6  13       26.16       24.54      9.49 o 
  -5   6  13      632.54      637.23     31.15 o 
  -4   6  13        3.80        2.97      8.22 o 
  -3   6  13      128.67      116.55     12.83 o 
  -2   6  13      310.39      305.50     18.47 o 
  -1   6  13       38.79       17.15     11.05 o 
   0   6  13       89.59       94.96     13.51 o 
  -6   7  13      263.98      300.94     14.33 o 
  -5   7  13        5.62       -0.52      9.23 o 
  -4   7  13       87.28       97.74     14.74 o 
  -3   7  13      142.44      133.52     15.28 o 
  -2   7  13        0.10        4.11      8.23 o 
  -1   7  13      313.52      333.24     16.37 o 
   0   7  13       23.54       20.75      9.19 o 
  -6   8  13       33.49       22.59      9.57 o 
  -5   8  13      581.20      607.10     27.70 o 
  -4   8  13       18.22       35.04     12.57 o 
  -3   8  13       24.51       18.27      8.77 o 
  -2   8  13      184.58      181.99     16.20 o 
  -1   8  13        6.26       11.77      7.80 o 
   0   8  13       90.30      103.63     13.98 o 
  -6   9  13       98.60       88.42     11.57 o 
  -5   9  13        0.29       -1.48      8.89 o 
  -4   9  13      172.69      203.56     14.18 o 
  -3   9  13      164.88      154.70     12.74 o 
  -2   9  13       58.74       47.48     15.69 o 
  -1   9  13      154.21      175.03     21.28 o 
   0   9  13       36.22       55.11     14.33 o 
  -6  10  13       52.66       45.69     10.85 o 
  -5  10  13      117.70      127.12     16.83 o 
  -4  10  13      242.17      272.07     20.60 o 
  -3  10  13        2.47        5.86      9.21 o 
  -2  10  13      170.41      166.06     16.20 o 
  -1  10  13       12.01       18.77      8.38 o 
   0  10  13       34.34       36.94      9.74 o 
  -5  11  13        6.84        2.58      9.51 o 
  -4  11  13      172.42      179.52     15.71 o 
  -3  11  13       92.38       88.29     11.71 o 
  -2  11  13      159.93      177.91     30.31 o 
  -1  11  13      105.11       99.11     12.13 o 
  -5  12  13        3.97       12.87     14.69 o 
  -4  12  13      198.91      167.55     15.94 o 
  -3  12  13       51.68       38.74     11.77 o 
  -2  12  13      333.30      376.76     18.36 o 
  -1  12  13       19.44       17.53     12.82 o 
  -4  13  13      187.79      191.29     18.96 o 
  -3  13  13       38.18       27.87     10.05 o 
  -2  13  13       63.79       82.50     15.12 o 
  -4   0  14      528.24      516.12     28.27 o 
  -2   0  14       59.38       64.68     15.96 o 
  -5   1  14        4.29       -8.65     10.70 o 
  -4   1  14        5.30        8.56     10.15 o 
  -3   1  14       15.75       17.45     13.04 o 
  -2   1  14      114.32      110.15     12.33 o 
  -5   2  14       93.61       95.15     10.87 o 
  -4   2  14      325.28      316.77     22.49 o 
  -3   2  14        4.33        6.82      8.39 o 
  -2   2  14        1.59       -1.27      9.02 o 
  -5   3  14        0.68        6.65     11.31 o 
  -4   3  14       12.94       16.72     10.59 o 
  -3   3  14       63.39       66.11     11.34 o 
  -2   3  14      258.71      312.26     17.61 o 
  -5   4  14       96.90      101.04     14.39 o 
  -4   4  14      160.54      162.74     14.04 o 
  -3   4  14      218.74      210.46     17.02 o 
  -2   4  14        8.62       -6.41      8.40 o 
  -4   5  14      115.03      109.03     21.04 o 
  -3   5  14      126.41      111.02     19.93 o 
  -2   5  14      287.40      292.59     15.62 o 
  -4   6  14       18.83       19.69     12.39 o 
  -3   6  14      262.43      275.33     19.67 o 
                                                 
